# Supplementary material for: Fusion transcript detection using spatial transcriptomics
Source: BMC Med Genomics. 2020 Aug 4;13:110. doi: 10.1186/s12920-020-00738-5 (PMC7437936; doi:10.1186/s12920-020-00738-5)
Supplement: Supplementary file 1 — Additional file 1. ST_cis-SAGe ST read counts of the parental genes of the cis-SAGe SLC45A3-ELK4 and C-scores obtained in the clinical tissue samples analysed with Spatial Transcriptomics [file 12920_2020_738_MOESM1_ESM.xlsx]

## Sheet: STdata_all_biopsies_merged_Rati
sample	sample_spot	x_pos	y_pos	ELK4_reads	SLC45A3_reads	elk4_means	slc_means	elk4_spotratio	slc_spotratio	elk4_slc_c-score	elk4_slc_c-score_name
sample1.1	sample1.1_spot_10x10	10	10	0	0	0.24594	0.698376	0	0	0	ELK4
sample1.1	sample1.1_spot_10x11	10	11	0	0	0.24594	0.698376	0	0	0	ELK4
sample1.1	sample1.1_spot_10x12	10	12	0	0	0.24594	0.698376	0	0	0	ELK4
sample1.1	sample1.1_spot_10x13	10	13	0	0	0.24594	0.698376	0	0	0	ELK4
sample1.1	sample1.1_spot_10x15	10	15	0	0	0.24594	0.698376	0	0	0	ELK4
sample1.1	sample1.1_spot_10x16	10	16	0	0	0.24594	0.698376	0	0	0	ELK4
sample1.1	sample1.1_spot_10x17	10	17	0	0	0.24594	0.698376	0	0	0	ELK4
sample1.1	sample1.1_spot_10x18	10	18	0	0	0.24594	0.698376	0	0	0	ELK4
sample1.1	sample1.1_spot_10x19	10	19	0	0	0.24594	0.698376	0	0	0	ELK4
sample1.1	sample1.1_spot_10x2	10	2	0	1	0.24594	0.698376	0	1.43189	-1.43189	SLC
sample1.1	sample1.1_spot_10x20	10	20	0	6	0.24594	0.698376	0	8.59136	-8.59136	SLC
sample1.1	sample1.1_spot_10x21	10	21	0	0	0.24594	0.698376	0	0	0	ELK4
sample1.1	sample1.1_spot_10x22	10	22	0	0	0.24594	0.698376	0	0	0	ELK4
sample1.1	sample1.1_spot_10x3	10	3	0	0	0.24594	0.698376	0	0	0	ELK4
sample1.1	sample1.1_spot_10x4	10	4	2	0	0.24594	0.698376	8.13208	0	8.13208	ELK4
sample1.1	sample1.1_spot_10x5	10	5	0	0	0.24594	0.698376	0	0	0	ELK4
sample1.1	sample1.1_spot_10x6	10	6	0	0	0.24594	0.698376	0	0	0	ELK4
sample1.1	sample1.1_spot_10x7	10	7	0	0	0.24594	0.698376	0	0	0	ELK4
sample1.1	sample1.1_spot_10x8	10	8	1	0	0.24594	0.698376	4.06604	0	4.06604	ELK4
sample1.1	sample1.1_spot_10x9	10	9	0	0	0.24594	0.698376	0	0	0	ELK4
sample1.1	sample1.1_spot_11x10	11	10	0	0	0.24594	0.698376	0	0	0	ELK4
sample1.1	sample1.1_spot_11x11	11	11	0	0	0.24594	0.698376	0	0	0	ELK4
sample1.1	sample1.1_spot_11x12	11	12	0	0	0.24594	0.698376	0	0	0	ELK4
sample1.1	sample1.1_spot_11x13	11	13	0	1	0.24594	0.698376	0	1.43189	-1.43189	SLC
sample1.1	sample1.1_spot_11x14	11	14	0	2	0.24594	0.698376	0	2.86379	-2.86379	SLC
sample1.1	sample1.1_spot_11x15	11	15	8	14	0.24594	0.698376	32.5283	20.0465	32.5283	ELK4
sample1.1	sample1.1_spot_11x16	11	16	0	0	0.24594	0.698376	0	0	0	ELK4
sample1.1	sample1.1_spot_11x17	11	17	0	0	0.24594	0.698376	0	0	0	ELK4
sample1.1	sample1.1_spot_11x18	11	18	0	1	0.24594	0.698376	0	1.43189	-1.43189	SLC
sample1.1	sample1.1_spot_11x19	11	19	3	0	0.24594	0.698376	12.1981	0	12.1981	ELK4
sample1.1	sample1.1_spot_11x2	11	2	0	0	0.24594	0.698376	0	0	0	ELK4
sample1.1	sample1.1_spot_11x20	11	20	0	0	0.24594	0.698376	0	0	0	ELK4
sample1.1	sample1.1_spot_11x21	11	21	0	0	0.24594	0.698376	0	0	0	ELK4
sample1.1	sample1.1_spot_11x22	11	22	0	0	0.24594	0.698376	0	0	0	ELK4
sample1.1	sample1.1_spot_11x3	11	3	0	0	0.24594	0.698376	0	0	0	ELK4
sample1.1	sample1.1_spot_11x4	11	4	0	16	0.24594	0.698376	0	22.9103	-22.9103	SLC
sample1.1	sample1.1_spot_11x5	11	5	0	0	0.24594	0.698376	0	0	0	ELK4
sample1.1	sample1.1_spot_11x6	11	6	0	0	0.24594	0.698376	0	0	0	ELK4
sample1.1	sample1.1_spot_11x7	11	7	3	0	0.24594	0.698376	12.1981	0	12.1981	ELK4
sample1.1	sample1.1_spot_11x8	11	8	0	0	0.24594	0.698376	0	0	0	ELK4
sample1.1	sample1.1_spot_11x9	11	9	0	0	0.24594	0.698376	0	0	0	ELK4
sample1.1	sample1.1_spot_12x10	12	10	0	0	0.24594	0.698376	0	0	0	ELK4
sample1.1	sample1.1_spot_12x11	12	11	0	0	0.24594	0.698376	0	0	0	ELK4
sample1.1	sample1.1_spot_12x12	12	12	0	0	0.24594	0.698376	0	0	0	ELK4
sample1.1	sample1.1_spot_12x13	12	13	0	0	0.24594	0.698376	0	0	0	ELK4
sample1.1	sample1.1_spot_12x14	12	14	0	7	0.24594	0.698376	0	10.0233	-10.0233	SLC
sample1.1	sample1.1_spot_12x15	12	15	0	2	0.24594	0.698376	0	2.86379	-2.86379	SLC
sample1.1	sample1.1_spot_12x16	12	16	1	0	0.24594	0.698376	4.06604	0	4.06604	ELK4
sample1.1	sample1.1_spot_12x17	12	17	0	0	0.24594	0.698376	0	0	0	ELK4
sample1.1	sample1.1_spot_12x18	12	18	1	0	0.24594	0.698376	4.06604	0	4.06604	ELK4
sample1.1	sample1.1_spot_12x19	12	19	0	0	0.24594	0.698376	0	0	0	ELK4
sample1.1	sample1.1_spot_12x2	12	2	0	0	0.24594	0.698376	0	0	0	ELK4
sample1.1	sample1.1_spot_12x20	12	20	0	0	0.24594	0.698376	0	0	0	ELK4
sample1.1	sample1.1_spot_12x21	12	21	0	0	0.24594	0.698376	0	0	0	ELK4
sample1.1	sample1.1_spot_12x22	12	22	0	0	0.24594	0.698376	0	0	0	ELK4
sample1.1	sample1.1_spot_12x3	12	3	0	0	0.24594	0.698376	0	0	0	ELK4
sample1.1	sample1.1_spot_12x4	12	4	0	0	0.24594	0.698376	0	0	0	ELK4
sample1.1	sample1.1_spot_12x5	12	5	0	0	0.24594	0.698376	0	0	0	ELK4
sample1.1	sample1.1_spot_12x6	12	6	0	2	0.24594	0.698376	0	2.86379	-2.86379	SLC
sample1.1	sample1.1_spot_12x7	12	7	0	8	0.24594	0.698376	0	11.4551	-11.4551	SLC
sample1.1	sample1.1_spot_12x8	12	8	0	0	0.24594	0.698376	0	0	0	ELK4
sample1.1	sample1.1_spot_12x9	12	9	0	0	0.24594	0.698376	0	0	0	ELK4
sample1.1	sample1.1_spot_13x10	13	10	0	0	0.24594	0.698376	0	0	0	ELK4
sample1.1	sample1.1_spot_13x11	13	11	0	40	0.24594	0.698376	0	57.2757	-57.2757	SLC
sample1.1	sample1.1_spot_13x14	13	14	0	0	0.24594	0.698376	0	0	0	ELK4
sample1.1	sample1.1_spot_13x15	13	15	0	0	0.24594	0.698376	0	0	0	ELK4
sample1.1	sample1.1_spot_13x16	13	16	0	0	0.24594	0.698376	0	0	0	ELK4
sample1.1	sample1.1_spot_13x17	13	17	0	0	0.24594	0.698376	0	0	0	ELK4
sample1.1	sample1.1_spot_13x18	13	18	1	1	0.24594	0.698376	4.06604	1.43189	4.06604	ELK4
sample1.1	sample1.1_spot_13x19	13	19	0	0	0.24594	0.698376	0	0	0	ELK4
sample1.1	sample1.1_spot_13x2	13	2	0	0	0.24594	0.698376	0	0	0	ELK4
sample1.1	sample1.1_spot_13x20	13	20	0	0	0.24594	0.698376	0	0	0	ELK4
sample1.1	sample1.1_spot_13x21	13	21	0	0	0.24594	0.698376	0	0	0	ELK4
sample1.1	sample1.1_spot_13x22	13	22	0	0	0.24594	0.698376	0	0	0	ELK4
sample1.1	sample1.1_spot_13x3	13	3	1	0	0.24594	0.698376	4.06604	0	4.06604	ELK4
sample1.1	sample1.1_spot_13x4	13	4	0	0	0.24594	0.698376	0	0	0	ELK4
sample1.1	sample1.1_spot_13x5	13	5	0	0	0.24594	0.698376	0	0	0	ELK4
sample1.1	sample1.1_spot_13x6	13	6	0	0	0.24594	0.698376	0	0	0	ELK4
sample1.1	sample1.1_spot_13x7	13	7	0	0	0.24594	0.698376	0	0	0	ELK4
sample1.1	sample1.1_spot_13x8	13	8	0	0	0.24594	0.698376	0	0	0	ELK4
sample1.1	sample1.1_spot_13x9	13	9	0	0	0.24594	0.698376	0	0	0	ELK4
sample1.1	sample1.1_spot_14x10	14	10	0	0	0.24594	0.698376	0	0	0	ELK4
sample1.1	sample1.1_spot_14x11	14	11	0	0	0.24594	0.698376	0	0	0	ELK4
sample1.1	sample1.1_spot_14x15	14	15	0	2	0.24594	0.698376	0	2.86379	-2.86379	SLC
sample1.1	sample1.1_spot_14x16	14	16	0	0	0.24594	0.698376	0	0	0	ELK4
sample1.1	sample1.1_spot_14x17	14	17	0	0	0.24594	0.698376	0	0	0	ELK4
sample1.1	sample1.1_spot_14x18	14	18	0	0	0.24594	0.698376	0	0	0	ELK4
sample1.1	sample1.1_spot_14x19	14	19	0	0	0.24594	0.698376	0	0	0	ELK4
sample1.1	sample1.1_spot_14x2	14	2	0	4	0.24594	0.698376	0	5.72757	-5.72757	SLC
sample1.1	sample1.1_spot_14x20	14	20	0	0	0.24594	0.698376	0	0	0	ELK4
sample1.1	sample1.1_spot_14x21	14	21	0	0	0.24594	0.698376	0	0	0	ELK4
sample1.1	sample1.1_spot_14x22	14	22	0	0	0.24594	0.698376	0	0	0	ELK4
sample1.1	sample1.1_spot_14x3	14	3	0	0	0.24594	0.698376	0	0	0	ELK4
sample1.1	sample1.1_spot_14x4	14	4	0	0	0.24594	0.698376	0	0	0	ELK4
sample1.1	sample1.1_spot_14x5	14	5	0	0	0.24594	0.698376	0	0	0	ELK4
sample1.1	sample1.1_spot_14x6	14	6	0	0	0.24594	0.698376	0	0	0	ELK4
sample1.1	sample1.1_spot_14x7	14	7	0	0	0.24594	0.698376	0	0	0	ELK4
sample1.1	sample1.1_spot_14x8	14	8	0	0	0.24594	0.698376	0	0	0	ELK4
sample1.1	sample1.1_spot_14x9	14	9	2	0	0.24594	0.698376	8.13208	0	8.13208	ELK4
sample1.1	sample1.1_spot_15x10	15	10	0	1	0.24594	0.698376	0	1.43189	-1.43189	SLC
sample1.1	sample1.1_spot_15x16	15	16	0	0	0.24594	0.698376	0	0	0	ELK4
sample1.1	sample1.1_spot_15x17	15	17	0	0	0.24594	0.698376	0	0	0	ELK4
sample1.1	sample1.1_spot_15x18	15	18	0	0	0.24594	0.698376	0	0	0	ELK4
sample1.1	sample1.1_spot_15x19	15	19	0	0	0.24594	0.698376	0	0	0	ELK4
sample1.1	sample1.1_spot_15x2	15	2	0	0	0.24594	0.698376	0	0	0	ELK4
sample1.1	sample1.1_spot_15x20	15	20	0	0	0.24594	0.698376	0	0	0	ELK4
sample1.1	sample1.1_spot_15x21	15	21	0	0	0.24594	0.698376	0	0	0	ELK4
sample1.1	sample1.1_spot_15x4	15	4	5	0	0.24594	0.698376	20.3302	0	20.3302	ELK4
sample1.1	sample1.1_spot_15x5	15	5	0	0	0.24594	0.698376	0	0	0	ELK4
sample1.1	sample1.1_spot_15x6	15	6	0	0	0.24594	0.698376	0	0	0	ELK4
sample1.1	sample1.1_spot_15x7	15	7	0	0	0.24594	0.698376	0	0	0	ELK4
sample1.1	sample1.1_spot_15x8	15	8	0	0	0.24594	0.698376	0	0	0	ELK4
sample1.1	sample1.1_spot_15x9	15	9	0	0	0.24594	0.698376	0	0	0	ELK4
sample1.1	sample1.1_spot_16x10	16	10	12	0	0.24594	0.698376	48.7925	0	48.7925	ELK4
sample1.1	sample1.1_spot_16x11	16	11	0	0	0.24594	0.698376	0	0	0	ELK4
sample1.1	sample1.1_spot_16x12	16	12	0	0	0.24594	0.698376	0	0	0	ELK4
sample1.1	sample1.1_spot_16x15	16	15	0	0	0.24594	0.698376	0	0	0	ELK4
sample1.1	sample1.1_spot_16x16	16	16	0	0	0.24594	0.698376	0	0	0	ELK4
sample1.1	sample1.1_spot_16x17	16	17	0	0	0.24594	0.698376	0	0	0	ELK4
sample1.1	sample1.1_spot_16x18	16	18	0	0	0.24594	0.698376	0	0	0	ELK4
sample1.1	sample1.1_spot_16x19	16	19	0	0	0.24594	0.698376	0	0	0	ELK4
sample1.1	sample1.1_spot_16x2	16	2	0	0	0.24594	0.698376	0	0	0	ELK4
sample1.1	sample1.1_spot_16x20	16	20	0	0	0.24594	0.698376	0	0	0	ELK4
sample1.1	sample1.1_spot_16x21	16	21	0	0	0.24594	0.698376	0	0	0	ELK4
sample1.1	sample1.1_spot_16x22	16	22	0	0	0.24594	0.698376	0	0	0	ELK4
sample1.1	sample1.1_spot_16x3	16	3	0	0	0.24594	0.698376	0	0	0	ELK4
sample1.1	sample1.1_spot_16x4	16	4	0	0	0.24594	0.698376	0	0	0	ELK4
sample1.1	sample1.1_spot_16x5	16	5	0	0	0.24594	0.698376	0	0	0	ELK4
sample1.1	sample1.1_spot_16x6	16	6	0	0	0.24594	0.698376	0	0	0	ELK4
sample1.1	sample1.1_spot_16x7	16	7	0	0	0.24594	0.698376	0	0	0	ELK4
sample1.1	sample1.1_spot_16x8	16	8	1	0	0.24594	0.698376	4.06604	0	4.06604	ELK4
sample1.1	sample1.1_spot_17x10	17	10	0	0	0.24594	0.698376	0	0	0	ELK4
sample1.1	sample1.1_spot_17x11	17	11	0	0	0.24594	0.698376	0	0	0	ELK4
sample1.1	sample1.1_spot_17x12	17	12	1	0	0.24594	0.698376	4.06604	0	4.06604	ELK4
sample1.1	sample1.1_spot_17x13	17	13	0	0	0.24594	0.698376	0	0	0	ELK4
sample1.1	sample1.1_spot_17x14	17	14	0	0	0.24594	0.698376	0	0	0	ELK4
sample1.1	sample1.1_spot_17x15	17	15	0	0	0.24594	0.698376	0	0	0	ELK4
sample1.1	sample1.1_spot_17x16	17	16	0	0	0.24594	0.698376	0	0	0	ELK4
sample1.1	sample1.1_spot_17x17	17	17	1	1	0.24594	0.698376	4.06604	1.43189	4.06604	ELK4
sample1.1	sample1.1_spot_17x18	17	18	0	0	0.24594	0.698376	0	0	0	ELK4
sample1.1	sample1.1_spot_17x19	17	19	0	0	0.24594	0.698376	0	0	0	ELK4
sample1.1	sample1.1_spot_17x2	17	2	0	0	0.24594	0.698376	0	0	0	ELK4
sample1.1	sample1.1_spot_17x20	17	20	0	0	0.24594	0.698376	0	0	0	ELK4
sample1.1	sample1.1_spot_17x21	17	21	0	0	0.24594	0.698376	0	0	0	ELK4
sample1.1	sample1.1_spot_17x22	17	22	0	0	0.24594	0.698376	0	0	0	ELK4
sample1.1	sample1.1_spot_17x23	17	23	0	0	0.24594	0.698376	0	0	0	ELK4
sample1.1	sample1.1_spot_17x3	17	3	0	0	0.24594	0.698376	0	0	0	ELK4
sample1.1	sample1.1_spot_17x4	17	4	0	0	0.24594	0.698376	0	0	0	ELK4
sample1.1	sample1.1_spot_17x5	17	5	0	0	0.24594	0.698376	0	0	0	ELK4
sample1.1	sample1.1_spot_17x6	17	6	0	0	0.24594	0.698376	0	0	0	ELK4
sample1.1	sample1.1_spot_17x7	17	7	0	2	0.24594	0.698376	0	2.86379	-2.86379	SLC
sample1.1	sample1.1_spot_18x11	18	11	0	0	0.24594	0.698376	0	0	0	ELK4
sample1.1	sample1.1_spot_18x12	18	12	5	0	0.24594	0.698376	20.3302	0	20.3302	ELK4
sample1.1	sample1.1_spot_18x13	18	13	0	0	0.24594	0.698376	0	0	0	ELK4
sample1.1	sample1.1_spot_18x14	18	14	0	0	0.24594	0.698376	0	0	0	ELK4
sample1.1	sample1.1_spot_18x15	18	15	0	0	0.24594	0.698376	0	0	0	ELK4
sample1.1	sample1.1_spot_18x16	18	16	0	0	0.24594	0.698376	0	0	0	ELK4
sample1.1	sample1.1_spot_18x17	18	17	0	0	0.24594	0.698376	0	0	0	ELK4
sample1.1	sample1.1_spot_18x18	18	18	0	0	0.24594	0.698376	0	0	0	ELK4
sample1.1	sample1.1_spot_18x19	18	19	0	0	0.24594	0.698376	0	0	0	ELK4
sample1.1	sample1.1_spot_18x2	18	2	0	0	0.24594	0.698376	0	0	0	ELK4
sample1.1	sample1.1_spot_18x20	18	20	1	0	0.24594	0.698376	4.06604	0	4.06604	ELK4
sample1.1	sample1.1_spot_18x21	18	21	0	0	0.24594	0.698376	0	0	0	ELK4
sample1.1	sample1.1_spot_18x22	18	22	0	0	0.24594	0.698376	0	0	0	ELK4
sample1.1	sample1.1_spot_18x3	18	3	0	0	0.24594	0.698376	0	0	0	ELK4
sample1.1	sample1.1_spot_18x4	18	4	3	0	0.24594	0.698376	12.1981	0	12.1981	ELK4
sample1.1	sample1.1_spot_18x5	18	5	0	0	0.24594	0.698376	0	0	0	ELK4
sample1.1	sample1.1_spot_18x6	18	6	0	0	0.24594	0.698376	0	0	0	ELK4
sample1.1	sample1.1_spot_18x7	18	7	0	21	0.24594	0.698376	0	30.0698	-30.0698	SLC
sample1.1	sample1.1_spot_19x11	19	11	0	0	0.24594	0.698376	0	0	0	ELK4
sample1.1	sample1.1_spot_19x12	19	12	0	0	0.24594	0.698376	0	0	0	ELK4
sample1.1	sample1.1_spot_19x13	19	13	0	0	0.24594	0.698376	0	0	0	ELK4
sample1.1	sample1.1_spot_19x14	19	14	0	0	0.24594	0.698376	0	0	0	ELK4
sample1.1	sample1.1_spot_19x15	19	15	0	0	0.24594	0.698376	0	0	0	ELK4
sample1.1	sample1.1_spot_19x16	19	16	0	0	0.24594	0.698376	0	0	0	ELK4
sample1.1	sample1.1_spot_19x17	19	17	0	0	0.24594	0.698376	0	0	0	ELK4
sample1.1	sample1.1_spot_19x18	19	18	0	0	0.24594	0.698376	0	0	0	ELK4
sample1.1	sample1.1_spot_19x19	19	19	0	0	0.24594	0.698376	0	0	0	ELK4
sample1.1	sample1.1_spot_19x2	19	2	0	0	0.24594	0.698376	0	0	0	ELK4
sample1.1	sample1.1_spot_19x20	19	20	0	0	0.24594	0.698376	0	0	0	ELK4
sample1.1	sample1.1_spot_19x22	19	22	0	0	0.24594	0.698376	0	0	0	ELK4
sample1.1	sample1.1_spot_19x3	19	3	0	0	0.24594	0.698376	0	0	0	ELK4
sample1.1	sample1.1_spot_19x4	19	4	0	0	0.24594	0.698376	0	0	0	ELK4
sample1.1	sample1.1_spot_19x5	19	5	0	0	0.24594	0.698376	0	0	0	ELK4
sample1.1	sample1.1_spot_19x6	19	6	0	0	0.24594	0.698376	0	0	0	ELK4
sample1.1	sample1.1_spot_19x7	19	7	0	0	0.24594	0.698376	0	0	0	ELK4
sample1.1	sample1.1_spot_20x10	20	10	0	0	0.24594	0.698376	0	0	0	ELK4
sample1.1	sample1.1_spot_20x11	20	11	4	0	0.24594	0.698376	16.2642	0	16.2642	ELK4
sample1.1	sample1.1_spot_20x12	20	12	1	18	0.24594	0.698376	4.06604	25.7741	-25.7741	SLC
sample1.1	sample1.1_spot_20x13	20	13	0	0	0.24594	0.698376	0	0	0	ELK4
sample1.1	sample1.1_spot_20x14	20	14	0	0	0.24594	0.698376	0	0	0	ELK4
sample1.1	sample1.1_spot_20x15	20	15	0	0	0.24594	0.698376	0	0	0	ELK4
sample1.1	sample1.1_spot_20x16	20	16	4	0	0.24594	0.698376	16.2642	0	16.2642	ELK4
sample1.1	sample1.1_spot_20x17	20	17	2	0	0.24594	0.698376	8.13208	0	8.13208	ELK4
sample1.1	sample1.1_spot_20x18	20	18	0	0	0.24594	0.698376	0	0	0	ELK4
sample1.1	sample1.1_spot_20x19	20	19	0	0	0.24594	0.698376	0	0	0	ELK4
sample1.1	sample1.1_spot_20x2	20	2	0	0	0.24594	0.698376	0	0	0	ELK4
sample1.1	sample1.1_spot_20x20	20	20	0	0	0.24594	0.698376	0	0	0	ELK4
sample1.1	sample1.1_spot_20x21	20	21	0	0	0.24594	0.698376	0	0	0	ELK4
sample1.1	sample1.1_spot_20x3	20	3	0	0	0.24594	0.698376	0	0	0	ELK4
sample1.1	sample1.1_spot_20x4	20	4	0	0	0.24594	0.698376	0	0	0	ELK4
sample1.1	sample1.1_spot_20x5	20	5	0	0	0.24594	0.698376	0	0	0	ELK4
sample1.1	sample1.1_spot_20x6	20	6	0	0	0.24594	0.698376	0	0	0	ELK4
sample1.1	sample1.1_spot_20x7	20	7	0	0	0.24594	0.698376	0	0	0	ELK4
sample1.1	sample1.1_spot_20x8	20	8	0	0	0.24594	0.698376	0	0	0	ELK4
sample1.1	sample1.1_spot_21x10	21	10	0	5	0.24594	0.698376	0	7.15947	-7.15947	SLC
sample1.1	sample1.1_spot_21x11	21	11	0	0	0.24594	0.698376	0	0	0	ELK4
sample1.1	sample1.1_spot_21x12	21	12	0	0	0.24594	0.698376	0	0	0	ELK4
sample1.1	sample1.1_spot_21x13	21	13	0	0	0.24594	0.698376	0	0	0	ELK4
sample1.1	sample1.1_spot_21x14	21	14	0	0	0.24594	0.698376	0	0	0	ELK4
sample1.1	sample1.1_spot_21x15	21	15	0	0	0.24594	0.698376	0	0	0	ELK4
sample1.1	sample1.1_spot_21x16	21	16	0	0	0.24594	0.698376	0	0	0	ELK4
sample1.1	sample1.1_spot_21x17	21	17	0	0	0.24594	0.698376	0	0	0	ELK4
sample1.1	sample1.1_spot_21x18	21	18	0	0	0.24594	0.698376	0	0	0	ELK4
sample1.1	sample1.1_spot_21x19	21	19	0	0	0.24594	0.698376	0	0	0	ELK4
sample1.1	sample1.1_spot_21x2	21	2	0	0	0.24594	0.698376	0	0	0	ELK4
sample1.1	sample1.1_spot_21x20	21	20	0	0	0.24594	0.698376	0	0	0	ELK4
sample1.1	sample1.1_spot_21x3	21	3	0	0	0.24594	0.698376	0	0	0	ELK4
sample1.1	sample1.1_spot_21x4	21	4	0	0	0.24594	0.698376	0	0	0	ELK4
sample1.1	sample1.1_spot_21x5	21	5	0	0	0.24594	0.698376	0	0	0	ELK4
sample1.1	sample1.1_spot_21x6	21	6	0	0	0.24594	0.698376	0	0	0	ELK4
sample1.1	sample1.1_spot_21x8	21	8	0	0	0.24594	0.698376	0	0	0	ELK4
sample1.1	sample1.1_spot_21x9	21	9	0	0	0.24594	0.698376	0	0	0	ELK4
sample1.1	sample1.1_spot_22x10	22	10	6	18	0.24594	0.698376	24.3962	25.7741	-25.7741	SLC
sample1.1	sample1.1_spot_22x11	22	11	1	7	0.24594	0.698376	4.06604	10.0233	-10.0233	SLC
sample1.1	sample1.1_spot_22x12	22	12	0	0	0.24594	0.698376	0	0	0	ELK4
sample1.1	sample1.1_spot_22x13	22	13	0	0	0.24594	0.698376	0	0	0	ELK4
sample1.1	sample1.1_spot_22x14	22	14	0	0	0.24594	0.698376	0	0	0	ELK4
sample1.1	sample1.1_spot_22x15	22	15	0	0	0.24594	0.698376	0	0	0	ELK4
sample1.1	sample1.1_spot_22x16	22	16	0	0	0.24594	0.698376	0	0	0	ELK4
sample1.1	sample1.1_spot_22x17	22	17	0	0	0.24594	0.698376	0	0	0	ELK4
sample1.1	sample1.1_spot_22x18	22	18	0	0	0.24594	0.698376	0	0	0	ELK4
sample1.1	sample1.1_spot_22x19	22	19	0	3	0.24594	0.698376	0	4.29568	-4.29568	SLC
sample1.1	sample1.1_spot_22x2	22	2	0	0	0.24594	0.698376	0	0	0	ELK4
sample1.1	sample1.1_spot_22x3	22	3	0	0	0.24594	0.698376	0	0	0	ELK4
sample1.1	sample1.1_spot_22x4	22	4	0	0	0.24594	0.698376	0	0	0	ELK4
sample1.1	sample1.1_spot_22x5	22	5	0	0	0.24594	0.698376	0	0	0	ELK4
sample1.1	sample1.1_spot_22x6	22	6	0	0	0.24594	0.698376	0	0	0	ELK4
sample1.1	sample1.1_spot_22x7	22	7	0	0	0.24594	0.698376	0	0	0	ELK4
sample1.1	sample1.1_spot_22x8	22	8	0	2	0.24594	0.698376	0	2.86379	-2.86379	SLC
sample1.1	sample1.1_spot_22x9	22	9	0	10	0.24594	0.698376	0	14.3189	-14.3189	SLC
sample1.1	sample1.1_spot_23x10	23	10	0	0	0.24594	0.698376	0	0	0	ELK4
sample1.1	sample1.1_spot_23x11	23	11	0	0	0.24594	0.698376	0	0	0	ELK4
sample1.1	sample1.1_spot_23x12	23	12	0	0	0.24594	0.698376	0	0	0	ELK4
sample1.1	sample1.1_spot_23x13	23	13	0	0	0.24594	0.698376	0	0	0	ELK4
sample1.1	sample1.1_spot_23x14	23	14	0	0	0.24594	0.698376	0	0	0	ELK4
sample1.1	sample1.1_spot_23x15	23	15	0	0	0.24594	0.698376	0	0	0	ELK4
sample1.1	sample1.1_spot_23x16	23	16	0	0	0.24594	0.698376	0	0	0	ELK4
sample1.1	sample1.1_spot_23x17	23	17	0	0	0.24594	0.698376	0	0	0	ELK4
sample1.1	sample1.1_spot_23x18	23	18	0	0	0.24594	0.698376	0	0	0	ELK4
sample1.1	sample1.1_spot_23x2	23	2	0	0	0.24594	0.698376	0	0	0	ELK4
sample1.1	sample1.1_spot_23x3	23	3	0	0	0.24594	0.698376	0	0	0	ELK4
sample1.1	sample1.1_spot_23x5	23	5	0	0	0.24594	0.698376	0	0	0	ELK4
sample1.1	sample1.1_spot_23x6	23	6	0	0	0.24594	0.698376	0	0	0	ELK4
sample1.1	sample1.1_spot_23x7	23	7	0	0	0.24594	0.698376	0	0	0	ELK4
sample1.1	sample1.1_spot_23x8	23	8	7	43	0.24594	0.698376	28.4623	61.5714	-61.5714	SLC
sample1.1	sample1.1_spot_23x9	23	9	0	0	0.24594	0.698376	0	0	0	ELK4
sample1.1	sample1.1_spot_24x10	24	10	0	0	0.24594	0.698376	0	0	0	ELK4
sample1.1	sample1.1_spot_24x11	24	11	0	0	0.24594	0.698376	0	0	0	ELK4
sample1.1	sample1.1_spot_24x12	24	12	0	0	0.24594	0.698376	0	0	0	ELK4
sample1.1	sample1.1_spot_24x13	24	13	1	0	0.24594	0.698376	4.06604	0	4.06604	ELK4
sample1.1	sample1.1_spot_24x14	24	14	0	0	0.24594	0.698376	0	0	0	ELK4
sample1.1	sample1.1_spot_24x15	24	15	0	0	0.24594	0.698376	0	0	0	ELK4
sample1.1	sample1.1_spot_24x16	24	16	0	0	0.24594	0.698376	0	0	0	ELK4
sample1.1	sample1.1_spot_24x17	24	17	0	0	0.24594	0.698376	0	0	0	ELK4
sample1.1	sample1.1_spot_24x2	24	2	0	39	0.24594	0.698376	0	55.8439	-55.8439	SLC
sample1.1	sample1.1_spot_24x3	24	3	0	0	0.24594	0.698376	0	0	0	ELK4
sample1.1	sample1.1_spot_24x4	24	4	0	0	0.24594	0.698376	0	0	0	ELK4
sample1.1	sample1.1_spot_24x5	24	5	0	0	0.24594	0.698376	0	0	0	ELK4
sample1.1	sample1.1_spot_24x6	24	6	0	0	0.24594	0.698376	0	0	0	ELK4
sample1.1	sample1.1_spot_24x7	24	7	0	0	0.24594	0.698376	0	0	0	ELK4
sample1.1	sample1.1_spot_24x8	24	8	2	0	0.24594	0.698376	8.13208	0	8.13208	ELK4
sample1.1	sample1.1_spot_24x9	24	9	0	0	0.24594	0.698376	0	0	0	ELK4
sample1.1	sample1.1_spot_25x10	25	10	0	0	0.24594	0.698376	0	0	0	ELK4
sample1.1	sample1.1_spot_25x11	25	11	0	0	0.24594	0.698376	0	0	0	ELK4
sample1.1	sample1.1_spot_25x12	25	12	0	0	0.24594	0.698376	0	0	0	ELK4
sample1.1	sample1.1_spot_25x13	25	13	0	0	0.24594	0.698376	0	0	0	ELK4
sample1.1	sample1.1_spot_25x14	25	14	0	0	0.24594	0.698376	0	0	0	ELK4
sample1.1	sample1.1_spot_25x15	25	15	0	0	0.24594	0.698376	0	0	0	ELK4
sample1.1	sample1.1_spot_25x16	25	16	0	0	0.24594	0.698376	0	0	0	ELK4
sample1.1	sample1.1_spot_25x2	25	2	0	0	0.24594	0.698376	0	0	0	ELK4
sample1.1	sample1.1_spot_25x3	25	3	0	0	0.24594	0.698376	0	0	0	ELK4
sample1.1	sample1.1_spot_25x4	25	4	2	0	0.24594	0.698376	8.13208	0	8.13208	ELK4
sample1.1	sample1.1_spot_25x5	25	5	0	0	0.24594	0.698376	0	0	0	ELK4
sample1.1	sample1.1_spot_25x6	25	6	0	0	0.24594	0.698376	0	0	0	ELK4
sample1.1	sample1.1_spot_25x7	25	7	0	0	0.24594	0.698376	0	0	0	ELK4
sample1.1	sample1.1_spot_25x8	25	8	0	0	0.24594	0.698376	0	0	0	ELK4
sample1.1	sample1.1_spot_25x9	25	9	0	0	0.24594	0.698376	0	0	0	ELK4
sample1.1	sample1.1_spot_26x10	26	10	0	0	0.24594	0.698376	0	0	0	ELK4
sample1.1	sample1.1_spot_26x11	26	11	0	0	0.24594	0.698376	0	0	0	ELK4
sample1.1	sample1.1_spot_26x12	26	12	0	0	0.24594	0.698376	0	0	0	ELK4
sample1.1	sample1.1_spot_26x13	26	13	0	0	0.24594	0.698376	0	0	0	ELK4
sample1.1	sample1.1_spot_26x14	26	14	0	0	0.24594	0.698376	0	0	0	ELK4
sample1.1	sample1.1_spot_26x2	26	2	0	0	0.24594	0.698376	0	0	0	ELK4
sample1.1	sample1.1_spot_26x3	26	3	0	0	0.24594	0.698376	0	0	0	ELK4
sample1.1	sample1.1_spot_26x4	26	4	0	0	0.24594	0.698376	0	0	0	ELK4
sample1.1	sample1.1_spot_26x5	26	5	0	0	0.24594	0.698376	0	0	0	ELK4
sample1.1	sample1.1_spot_26x6	26	6	0	7	0.24594	0.698376	0	10.0233	-10.0233	SLC
sample1.1	sample1.1_spot_26x7	26	7	0	0	0.24594	0.698376	0	0	0	ELK4
sample1.1	sample1.1_spot_26x8	26	8	0	0	0.24594	0.698376	0	0	0	ELK4
sample1.1	sample1.1_spot_26x9	26	9	0	0	0.24594	0.698376	0	0	0	ELK4
sample1.1	sample1.1_spot_27x10	27	10	0	0	0.24594	0.698376	0	0	0	ELK4
sample1.1	sample1.1_spot_27x11	27	11	0	0	0.24594	0.698376	0	0	0	ELK4
sample1.1	sample1.1_spot_27x12	27	12	0	0	0.24594	0.698376	0	0	0	ELK4
sample1.1	sample1.1_spot_27x13	27	13	0	0	0.24594	0.698376	0	0	0	ELK4
sample1.1	sample1.1_spot_27x14	27	14	0	0	0.24594	0.698376	0	0	0	ELK4
sample1.1	sample1.1_spot_27x2	27	2	0	0	0.24594	0.698376	0	0	0	ELK4
sample1.1	sample1.1_spot_27x3	27	3	0	0	0.24594	0.698376	0	0	0	ELK4
sample1.1	sample1.1_spot_27x4	27	4	1	0	0.24594	0.698376	4.06604	0	4.06604	ELK4
sample1.1	sample1.1_spot_27x5	27	5	0	0	0.24594	0.698376	0	0	0	ELK4
sample1.1	sample1.1_spot_27x6	27	6	0	0	0.24594	0.698376	0	0	0	ELK4
sample1.1	sample1.1_spot_27x7	27	7	0	0	0.24594	0.698376	0	0	0	ELK4
sample1.1	sample1.1_spot_27x8	27	8	0	0	0.24594	0.698376	0	0	0	ELK4
sample1.1	sample1.1_spot_27x9	27	9	0	0	0.24594	0.698376	0	0	0	ELK4
sample1.1	sample1.1_spot_28x10	28	10	0	0	0.24594	0.698376	0	0	0	ELK4
sample1.1	sample1.1_spot_28x11	28	11	0	0	0.24594	0.698376	0	0	0	ELK4
sample1.1	sample1.1_spot_28x12	28	12	0	0	0.24594	0.698376	0	0	0	ELK4
sample1.1	sample1.1_spot_28x13	28	13	0	0	0.24594	0.698376	0	0	0	ELK4
sample1.1	sample1.1_spot_28x2	28	2	0	0	0.24594	0.698376	0	0	0	ELK4
sample1.1	sample1.1_spot_28x3	28	3	0	0	0.24594	0.698376	0	0	0	ELK4
sample1.1	sample1.1_spot_28x4	28	4	0	0	0.24594	0.698376	0	0	0	ELK4
sample1.1	sample1.1_spot_28x5	28	5	0	0	0.24594	0.698376	0	0	0	ELK4
sample1.1	sample1.1_spot_28x6	28	6	0	0	0.24594	0.698376	0	0	0	ELK4
sample1.1	sample1.1_spot_28x7	28	7	0	0	0.24594	0.698376	0	0	0	ELK4
sample1.1	sample1.1_spot_28x8	28	8	0	0	0.24594	0.698376	0	0	0	ELK4
sample1.1	sample1.1_spot_28x9	28	9	0	0	0.24594	0.698376	0	0	0	ELK4
sample1.1	sample1.1_spot_29x10	29	10	0	0	0.24594	0.698376	0	0	0	ELK4
sample1.1	sample1.1_spot_29x11	29	11	0	0	0.24594	0.698376	0	0	0	ELK4
sample1.1	sample1.1_spot_29x12	29	12	0	0	0.24594	0.698376	0	0	0	ELK4
sample1.1	sample1.1_spot_29x2	29	2	0	0	0.24594	0.698376	0	0	0	ELK4
sample1.1	sample1.1_spot_29x3	29	3	0	0	0.24594	0.698376	0	0	0	ELK4
sample1.1	sample1.1_spot_29x4	29	4	0	0	0.24594	0.698376	0	0	0	ELK4
sample1.1	sample1.1_spot_29x5	29	5	0	0	0.24594	0.698376	0	0	0	ELK4
sample1.1	sample1.1_spot_29x6	29	6	0	0	0.24594	0.698376	0	0	0	ELK4
sample1.1	sample1.1_spot_29x7	29	7	0	0	0.24594	0.698376	0	0	0	ELK4
sample1.1	sample1.1_spot_29x8	29	8	0	0	0.24594	0.698376	0	0	0	ELK4
sample1.1	sample1.1_spot_29x9	29	9	0	0	0.24594	0.698376	0	0	0	ELK4
sample1.1	sample1.1_spot_30x10	30	10	0	0	0.24594	0.698376	0	0	0	ELK4
sample1.1	sample1.1_spot_30x11	30	11	0	0	0.24594	0.698376	0	0	0	ELK4
sample1.1	sample1.1_spot_30x2	30	2	0	0	0.24594	0.698376	0	0	0	ELK4
sample1.1	sample1.1_spot_30x3	30	3	0	0	0.24594	0.698376	0	0	0	ELK4
sample1.1	sample1.1_spot_30x4	30	4	0	0	0.24594	0.698376	0	0	0	ELK4
sample1.1	sample1.1_spot_30x5	30	5	0	1	0.24594	0.698376	0	1.43189	-1.43189	SLC
sample1.1	sample1.1_spot_30x6	30	6	0	0	0.24594	0.698376	0	0	0	ELK4
sample1.1	sample1.1_spot_30x8	30	8	0	0	0.24594	0.698376	0	0	0	ELK4
sample1.1	sample1.1_spot_30x9	30	9	0	1	0.24594	0.698376	0	1.43189	-1.43189	SLC
sample1.1	sample1.1_spot_31x10	31	10	0	1	0.24594	0.698376	0	1.43189	-1.43189	SLC
sample1.1	sample1.1_spot_31x11	31	11	0	0	0.24594	0.698376	0	0	0	ELK4
sample1.1	sample1.1_spot_31x2	31	2	0	0	0.24594	0.698376	0	0	0	ELK4
sample1.1	sample1.1_spot_31x3	31	3	3	0	0.24594	0.698376	12.1981	0	12.1981	ELK4
sample1.1	sample1.1_spot_31x4	31	4	0	0	0.24594	0.698376	0	0	0	ELK4
sample1.1	sample1.1_spot_31x5	31	5	0	0	0.24594	0.698376	0	0	0	ELK4
sample1.1	sample1.1_spot_31x6	31	6	0	0	0.24594	0.698376	0	0	0	ELK4
sample1.1	sample1.1_spot_31x7	31	7	0	0	0.24594	0.698376	0	0	0	ELK4
sample1.1	sample1.1_spot_31x8	31	8	0	0	0.24594	0.698376	0	0	0	ELK4
sample1.1	sample1.1_spot_31x9	31	9	0	0	0.24594	0.698376	0	0	0	ELK4
sample1.1	sample1.1_spot_32x10	32	10	0	0	0.24594	0.698376	0	0	0	ELK4
sample1.1	sample1.1_spot_32x2	32	2	0	0	0.24594	0.698376	0	0	0	ELK4
sample1.1	sample1.1_spot_32x3	32	3	0	0	0.24594	0.698376	0	0	0	ELK4
sample1.1	sample1.1_spot_32x4	32	4	0	0	0.24594	0.698376	0	0	0	ELK4
sample1.1	sample1.1_spot_32x5	32	5	0	0	0.24594	0.698376	0	0	0	ELK4
sample1.1	sample1.1_spot_32x6	32	6	0	0	0.24594	0.698376	0	0	0	ELK4
sample1.1	sample1.1_spot_32x7	32	7	0	0	0.24594	0.698376	0	0	0	ELK4
sample1.1	sample1.1_spot_32x8	32	8	0	0	0.24594	0.698376	0	0	0	ELK4
sample1.1	sample1.1_spot_32x9	32	9	0	0	0.24594	0.698376	0	0	0	ELK4
sample1.1	sample1.1_spot_6x13	6	13	0	0	0.24594	0.698376	0	0	0	ELK4
sample1.1	sample1.1_spot_6x14	6	14	0	0	0.24594	0.698376	0	0	0	ELK4
sample1.1	sample1.1_spot_6x15	6	15	0	0	0.24594	0.698376	0	0	0	ELK4
sample1.1	sample1.1_spot_6x16	6	16	0	0	0.24594	0.698376	0	0	0	ELK4
sample1.1	sample1.1_spot_6x2	6	2	0	0	0.24594	0.698376	0	0	0	ELK4
sample1.1	sample1.1_spot_6x3	6	3	0	0	0.24594	0.698376	0	0	0	ELK4
sample1.1	sample1.1_spot_6x4	6	4	0	0	0.24594	0.698376	0	0	0	ELK4
sample1.1	sample1.1_spot_6x5	6	5	0	0	0.24594	0.698376	0	0	0	ELK4
sample1.1	sample1.1_spot_6x6	6	6	0	0	0.24594	0.698376	0	0	0	ELK4
sample1.1	sample1.1_spot_6x7	6	7	0	0	0.24594	0.698376	0	0	0	ELK4
sample1.1	sample1.1_spot_7x10	7	10	0	0	0.24594	0.698376	0	0	0	ELK4
sample1.1	sample1.1_spot_7x11	7	11	20	0	0.24594	0.698376	81.3208	0	81.3208	ELK4
sample1.1	sample1.1_spot_7x12	7	12	0	0	0.24594	0.698376	0	0	0	ELK4
sample1.1	sample1.1_spot_7x13	7	13	0	0	0.24594	0.698376	0	0	0	ELK4
sample1.1	sample1.1_spot_7x14	7	14	0	0	0.24594	0.698376	0	0	0	ELK4
sample1.1	sample1.1_spot_7x15	7	15	0	0	0.24594	0.698376	0	0	0	ELK4
sample1.1	sample1.1_spot_7x16	7	16	0	0	0.24594	0.698376	0	0	0	ELK4
sample1.1	sample1.1_spot_7x17	7	17	0	0	0.24594	0.698376	0	0	0	ELK4
sample1.1	sample1.1_spot_7x18	7	18	0	0	0.24594	0.698376	0	0	0	ELK4
sample1.1	sample1.1_spot_7x19	7	19	0	0	0.24594	0.698376	0	0	0	ELK4
sample1.1	sample1.1_spot_7x2	7	2	0	0	0.24594	0.698376	0	0	0	ELK4
sample1.1	sample1.1_spot_7x3	7	3	0	0	0.24594	0.698376	0	0	0	ELK4
sample1.1	sample1.1_spot_7x4	7	4	0	14	0.24594	0.698376	0	20.0465	-20.0465	SLC
sample1.1	sample1.1_spot_7x5	7	5	0	0	0.24594	0.698376	0	0	0	ELK4
sample1.1	sample1.1_spot_7x6	7	6	0	0	0.24594	0.698376	0	0	0	ELK4
sample1.1	sample1.1_spot_7x7	7	7	0	0	0.24594	0.698376	0	0	0	ELK4
sample1.1	sample1.1_spot_7x8	7	8	0	0	0.24594	0.698376	0	0	0	ELK4
sample1.1	sample1.1_spot_7x9	7	9	0	0	0.24594	0.698376	0	0	0	ELK4
sample1.1	sample1.1_spot_8x10	8	10	0	0	0.24594	0.698376	0	0	0	ELK4
sample1.1	sample1.1_spot_8x11	8	11	0	0	0.24594	0.698376	0	0	0	ELK4
sample1.1	sample1.1_spot_8x12	8	12	0	0	0.24594	0.698376	0	0	0	ELK4
sample1.1	sample1.1_spot_8x13	8	13	0	0	0.24594	0.698376	0	0	0	ELK4
sample1.1	sample1.1_spot_8x14	8	14	0	0	0.24594	0.698376	0	0	0	ELK4
sample1.1	sample1.1_spot_8x15	8	15	0	0	0.24594	0.698376	0	0	0	ELK4
sample1.1	sample1.1_spot_8x16	8	16	0	0	0.24594	0.698376	0	0	0	ELK4
sample1.1	sample1.1_spot_8x17	8	17	0	0	0.24594	0.698376	0	0	0	ELK4
sample1.1	sample1.1_spot_8x18	8	18	0	0	0.24594	0.698376	0	0	0	ELK4
sample1.1	sample1.1_spot_8x19	8	19	0	0	0.24594	0.698376	0	0	0	ELK4
sample1.1	sample1.1_spot_8x2	8	2	0	0	0.24594	0.698376	0	0	0	ELK4
sample1.1	sample1.1_spot_8x3	8	3	0	0	0.24594	0.698376	0	0	0	ELK4
sample1.1	sample1.1_spot_8x4	8	4	0	0	0.24594	0.698376	0	0	0	ELK4
sample1.1	sample1.1_spot_8x5	8	5	0	0	0.24594	0.698376	0	0	0	ELK4
sample1.1	sample1.1_spot_8x6	8	6	0	0	0.24594	0.698376	0	0	0	ELK4
sample1.1	sample1.1_spot_8x7	8	7	0	0	0.24594	0.698376	0	0	0	ELK4
sample1.1	sample1.1_spot_8x8	8	8	0	0	0.24594	0.698376	0	0	0	ELK4
sample1.1	sample1.1_spot_8x9	8	9	0	0	0.24594	0.698376	0	0	0	ELK4
sample1.1	sample1.1_spot_9x10	9	10	0	0	0.24594	0.698376	0	0	0	ELK4
sample1.1	sample1.1_spot_9x11	9	11	0	0	0.24594	0.698376	0	0	0	ELK4
sample1.1	sample1.1_spot_9x12	9	12	0	0	0.24594	0.698376	0	0	0	ELK4
sample1.1	sample1.1_spot_9x13	9	13	0	0	0.24594	0.698376	0	0	0	ELK4
sample1.1	sample1.1_spot_9x14	9	14	0	0	0.24594	0.698376	0	0	0	ELK4
sample1.1	sample1.1_spot_9x15	9	15	0	0	0.24594	0.698376	0	0	0	ELK4
sample1.1	sample1.1_spot_9x16	9	16	0	0	0.24594	0.698376	0	0	0	ELK4
sample1.1	sample1.1_spot_9x17	9	17	0	0	0.24594	0.698376	0	0	0	ELK4
sample1.1	sample1.1_spot_9x18	9	18	0	0	0.24594	0.698376	0	0	0	ELK4
sample1.1	sample1.1_spot_9x19	9	19	0	0	0.24594	0.698376	0	0	0	ELK4
sample1.1	sample1.1_spot_9x2	9	2	0	0	0.24594	0.698376	0	0	0	ELK4
sample1.1	sample1.1_spot_9x20	9	20	0	0	0.24594	0.698376	0	0	0	ELK4
sample1.1	sample1.1_spot_9x21	9	21	0	0	0.24594	0.698376	0	0	0	ELK4
sample1.1	sample1.1_spot_9x3	9	3	0	0	0.24594	0.698376	0	0	0	ELK4
sample1.1	sample1.1_spot_9x4	9	4	0	0	0.24594	0.698376	0	0	0	ELK4
sample1.1	sample1.1_spot_9x5	9	5	0	0	0.24594	0.698376	0	0	0	ELK4
sample1.1	sample1.1_spot_9x6	9	6	0	0	0.24594	0.698376	0	0	0	ELK4
sample1.1	sample1.1_spot_9x7	9	7	0	0	0.24594	0.698376	0	0	0	ELK4
sample1.1	sample1.1_spot_9x8	9	8	0	0	0.24594	0.698376	0	0	0	ELK4
sample1.1	sample1.1_spot_9x9	9	9	0	0	0.24594	0.698376	0	0	0	ELK4
sample1.2	sample1.2_spot_12x17	12	17	0	19	9.92346	81.8593	0	0.232106	-0.232106	SLC
sample1.2	sample1.2_spot_12x18	12	18	1	35	9.92346	81.8593	0.100771	0.427563	-0.427563	SLC
sample1.2	sample1.2_spot_12x20	12	20	0	15	9.92346	81.8593	0	0.183241	-0.183241	SLC
sample1.2	sample1.2_spot_13x15	13	15	0	19	9.92346	81.8593	0	0.232106	-0.232106	SLC
sample1.2	sample1.2_spot_13x16	13	16	0	23	9.92346	81.8593	0	0.28097	-0.28097	SLC
sample1.2	sample1.2_spot_13x17	13	17	1	59	9.92346	81.8593	0.100771	0.720749	-0.720749	SLC
sample1.2	sample1.2_spot_13x18	13	18	0	40	9.92346	81.8593	0	0.488644	-0.488644	SLC
sample1.2	sample1.2_spot_13x19	13	19	1	40	9.92346	81.8593	0.100771	0.488644	-0.488644	SLC
sample1.2	sample1.2_spot_13x20	13	20	0	0	9.92346	81.8593	0	0	0	ELK4
sample1.2	sample1.2_spot_13x21	13	21	0	14	9.92346	81.8593	0	0.171025	-0.171025	SLC
sample1.2	sample1.2_spot_14x13	14	13	0	11	9.92346	81.8593	0	0.134377	-0.134377	SLC
sample1.2	sample1.2_spot_14x14	14	14	3	12	9.92346	81.8593	0.302314	0.146593	0.302314	ELK4
sample1.2	sample1.2_spot_14x15	14	15	5	23	9.92346	81.8593	0.503857	0.28097	0.503857	ELK4
sample1.2	sample1.2_spot_14x16	14	16	0	54	9.92346	81.8593	0	0.659669	-0.659669	SLC
sample1.2	sample1.2_spot_14x17	14	17	4	33	9.92346	81.8593	0.403085	0.403131	-0.403131	SLC
sample1.2	sample1.2_spot_14x18	14	18	0	52	9.92346	81.8593	0	0.635237	-0.635237	SLC
sample1.2	sample1.2_spot_14x19	14	19	13	21	9.92346	81.8593	1.31003	0.256538	1.31003	ELK4
sample1.2	sample1.2_spot_14x20	14	20	1	9	9.92346	81.8593	0.100771	0.109945	-0.109945	SLC
sample1.2	sample1.2_spot_14x21	14	21	0	20	9.92346	81.8593	0	0.244322	-0.244322	SLC
sample1.2	sample1.2_spot_15x10	15	10	0	32	9.92346	81.8593	0	0.390915	-0.390915	SLC
sample1.2	sample1.2_spot_15x11	15	11	2	53	9.92346	81.8593	0.201543	0.647453	-0.647453	SLC
sample1.2	sample1.2_spot_15x12	15	12	3	42	9.92346	81.8593	0.302314	0.513076	-0.513076	SLC
sample1.2	sample1.2_spot_15x13	15	13	18	87	9.92346	81.8593	1.81388	1.0628	1.81388	ELK4
sample1.2	sample1.2_spot_15x14	15	14	3	40	9.92346	81.8593	0.302314	0.488644	-0.488644	SLC
sample1.2	sample1.2_spot_15x15	15	15	1	108	9.92346	81.8593	0.100771	1.31934	-1.31934	SLC
sample1.2	sample1.2_spot_15x16	15	16	16	153	9.92346	81.8593	1.61234	1.86906	-1.86906	SLC
sample1.2	sample1.2_spot_15x17	15	17	0	12	9.92346	81.8593	0	0.146593	-0.146593	SLC
sample1.2	sample1.2_spot_15x18	15	18	3	43	9.92346	81.8593	0.302314	0.525292	-0.525292	SLC
sample1.2	sample1.2_spot_15x19	15	19	0	29	9.92346	81.8593	0	0.354267	-0.354267	SLC
sample1.2	sample1.2_spot_15x20	15	20	3	27	9.92346	81.8593	0.302314	0.329834	-0.329834	SLC
sample1.2	sample1.2_spot_15x21	15	21	4	151	9.92346	81.8593	0.403085	1.84463	-1.84463	SLC
sample1.2	sample1.2_spot_15x7	15	7	3	49	9.92346	81.8593	0.302314	0.598588	-0.598588	SLC
sample1.2	sample1.2_spot_15x8	15	8	11	60	9.92346	81.8593	1.10848	0.732965	1.10848	ELK4
sample1.2	sample1.2_spot_15x9	15	9	0	29	9.92346	81.8593	0	0.354267	-0.354267	SLC
sample1.2	sample1.2_spot_16x10	16	10	3	38	9.92346	81.8593	0.302314	0.464211	-0.464211	SLC
sample1.2	sample1.2_spot_16x11	16	11	2	63	9.92346	81.8593	0.201543	0.769614	-0.769614	SLC
sample1.2	sample1.2_spot_16x12	16	12	1	41	9.92346	81.8593	0.100771	0.50086	-0.50086	SLC
sample1.2	sample1.2_spot_16x13	16	13	20	93	9.92346	81.8593	2.01543	1.1361	2.01543	ELK4
sample1.2	sample1.2_spot_16x14	16	14	1	107	9.92346	81.8593	0.100771	1.30712	-1.30712	SLC
sample1.2	sample1.2_spot_16x15	16	15	36	136	9.92346	81.8593	3.62777	1.66139	3.62777	ELK4
sample1.2	sample1.2_spot_16x16	16	16	5	46	9.92346	81.8593	0.503857	0.56194	-0.56194	SLC
sample1.2	sample1.2_spot_16x17	16	17	2	110	9.92346	81.8593	0.201543	1.34377	-1.34377	SLC
sample1.2	sample1.2_spot_16x18	16	18	1	72	9.92346	81.8593	0.100771	0.879558	-0.879558	SLC
sample1.2	sample1.2_spot_16x19	16	19	6	121	9.92346	81.8593	0.604628	1.47815	-1.47815	SLC
sample1.2	sample1.2_spot_16x20	16	20	2	95	9.92346	81.8593	0.201543	1.16053	-1.16053	SLC
sample1.2	sample1.2_spot_16x21	16	21	11	112	9.92346	81.8593	1.10848	1.3682	-1.3682	SLC
sample1.2	sample1.2_spot_16x22	16	22	8	129	9.92346	81.8593	0.806171	1.57588	-1.57588	SLC
sample1.2	sample1.2_spot_16x6	16	6	6	40	9.92346	81.8593	0.604628	0.488644	0.604628	ELK4
sample1.2	sample1.2_spot_16x7	16	7	10	130	9.92346	81.8593	1.00771	1.58809	-1.58809	SLC
sample1.2	sample1.2_spot_16x8	16	8	8	135	9.92346	81.8593	0.806171	1.64917	-1.64917	SLC
sample1.2	sample1.2_spot_16x9	16	9	8	105	9.92346	81.8593	0.806171	1.28269	-1.28269	SLC
sample1.2	sample1.2_spot_17x10	17	10	22	91	9.92346	81.8593	2.21697	1.11166	2.21697	ELK4
sample1.2	sample1.2_spot_17x11	17	11	4	124	9.92346	81.8593	0.403085	1.5148	-1.5148	SLC
sample1.2	sample1.2_spot_17x12	17	12	2	85	9.92346	81.8593	0.201543	1.03837	-1.03837	SLC
sample1.2	sample1.2_spot_17x13	17	13	24	140	9.92346	81.8593	2.41851	1.71025	2.41851	ELK4
sample1.2	sample1.2_spot_17x14	17	14	19	215	9.92346	81.8593	1.91466	2.62646	-2.62646	SLC
sample1.2	sample1.2_spot_17x15	17	15	0	62	9.92346	81.8593	0	0.757398	-0.757398	SLC
sample1.2	sample1.2_spot_17x16	17	16	59	199	9.92346	81.8593	5.94551	2.431	5.94551	ELK4
sample1.2	sample1.2_spot_17x17	17	17	9	59	9.92346	81.8593	0.906942	0.720749	0.906942	ELK4
sample1.2	sample1.2_spot_17x18	17	18	20	93	9.92346	81.8593	2.01543	1.1361	2.01543	ELK4
sample1.2	sample1.2_spot_17x19	17	19	10	9	9.92346	81.8593	1.00771	0.109945	1.00771	ELK4
sample1.2	sample1.2_spot_17x20	17	20	16	90	9.92346	81.8593	1.61234	1.09945	1.61234	ELK4
sample1.2	sample1.2_spot_17x21	17	21	11	127	9.92346	81.8593	1.10848	1.55144	-1.55144	SLC
sample1.2	sample1.2_spot_17x22	17	22	13	245	9.92346	81.8593	1.31003	2.99294	-2.99294	SLC
sample1.2	sample1.2_spot_17x23	17	23	28	29	9.92346	81.8593	2.8216	0.354267	2.8216	ELK4
sample1.2	sample1.2_spot_17x24	17	24	0	26	9.92346	81.8593	0	0.317618	-0.317618	SLC
sample1.2	sample1.2_spot_17x25	17	25	0	57	9.92346	81.8593	0	0.696317	-0.696317	SLC
sample1.2	sample1.2_spot_17x5	17	5	1	42	9.92346	81.8593	0.100771	0.513076	-0.513076	SLC
sample1.2	sample1.2_spot_17x6	17	6	2	47	9.92346	81.8593	0.201543	0.574156	-0.574156	SLC
sample1.2	sample1.2_spot_17x7	17	7	13	38	9.92346	81.8593	1.31003	0.464211	1.31003	ELK4
sample1.2	sample1.2_spot_17x8	17	8	3	94	9.92346	81.8593	0.302314	1.14831	-1.14831	SLC
sample1.2	sample1.2_spot_17x9	17	9	3	66	9.92346	81.8593	0.302314	0.806262	-0.806262	SLC
sample1.2	sample1.2_spot_18x10	18	10	7	79	9.92346	81.8593	0.705399	0.965071	-0.965071	SLC
sample1.2	sample1.2_spot_18x11	18	11	4	20	9.92346	81.8593	0.403085	0.244322	0.403085	ELK4
sample1.2	sample1.2_spot_18x12	18	12	0	11	9.92346	81.8593	0	0.134377	-0.134377	SLC
sample1.2	sample1.2_spot_18x13	18	13	2	31	9.92346	81.8593	0.201543	0.378699	-0.378699	SLC
sample1.2	sample1.2_spot_18x14	18	14	34	125	9.92346	81.8593	3.42623	1.52701	3.42623	ELK4
sample1.2	sample1.2_spot_18x15	18	15	0	60	9.92346	81.8593	0	0.732965	-0.732965	SLC
sample1.2	sample1.2_spot_18x16	18	16	2	72	9.92346	81.8593	0.201543	0.879558	-0.879558	SLC
sample1.2	sample1.2_spot_18x17	18	17	6	129	9.92346	81.8593	0.604628	1.57588	-1.57588	SLC
sample1.2	sample1.2_spot_18x18	18	18	19	140	9.92346	81.8593	1.91466	1.71025	1.91466	ELK4
sample1.2	sample1.2_spot_18x19	18	19	5	45	9.92346	81.8593	0.503857	0.549724	-0.549724	SLC
sample1.2	sample1.2_spot_18x20	18	20	7	38	9.92346	81.8593	0.705399	0.464211	0.705399	ELK4
sample1.2	sample1.2_spot_18x21	18	21	8	76	9.92346	81.8593	0.806171	0.928423	-0.928423	SLC
sample1.2	sample1.2_spot_18x22	18	22	1	31	9.92346	81.8593	0.100771	0.378699	-0.378699	SLC
sample1.2	sample1.2_spot_18x23	18	23	1	112	9.92346	81.8593	0.100771	1.3682	-1.3682	SLC
sample1.2	sample1.2_spot_18x24	18	24	8	61	9.92346	81.8593	0.806171	0.745181	0.806171	ELK4
sample1.2	sample1.2_spot_18x5	18	5	58	29	9.92346	81.8593	5.84474	0.354267	5.84474	ELK4
sample1.2	sample1.2_spot_18x6	18	6	0	27	9.92346	81.8593	0	0.329834	-0.329834	SLC
sample1.2	sample1.2_spot_18x7	18	7	0	29	9.92346	81.8593	0	0.354267	-0.354267	SLC
sample1.2	sample1.2_spot_18x8	18	8	5	118	9.92346	81.8593	0.503857	1.4415	-1.4415	SLC
sample1.2	sample1.2_spot_18x9	18	9	26	70	9.92346	81.8593	2.62005	0.855126	2.62005	ELK4
sample1.2	sample1.2_spot_19x10	19	10	2	38	9.92346	81.8593	0.201543	0.464211	-0.464211	SLC
sample1.2	sample1.2_spot_19x11	19	11	4	70	9.92346	81.8593	0.403085	0.855126	-0.855126	SLC
sample1.2	sample1.2_spot_19x12	19	12	1	52	9.92346	81.8593	0.100771	0.635237	-0.635237	SLC
sample1.2	sample1.2_spot_19x13	19	13	15	119	9.92346	81.8593	1.51157	1.45371	1.51157	ELK4
sample1.2	sample1.2_spot_19x14	19	14	20	86	9.92346	81.8593	2.01543	1.05058	2.01543	ELK4
sample1.2	sample1.2_spot_19x15	19	15	32	288	9.92346	81.8593	3.22468	3.51823	-3.51823	SLC
sample1.2	sample1.2_spot_19x16	19	16	30	173	9.92346	81.8593	3.02314	2.11338	3.02314	ELK4
sample1.2	sample1.2_spot_19x17	19	17	23	82	9.92346	81.8593	2.31774	1.00172	2.31774	ELK4
sample1.2	sample1.2_spot_19x18	19	18	17	182	9.92346	81.8593	1.71311	2.22333	-2.22333	SLC
sample1.2	sample1.2_spot_19x19	19	19	3	121	9.92346	81.8593	0.302314	1.47815	-1.47815	SLC
sample1.2	sample1.2_spot_19x20	19	20	27	70	9.92346	81.8593	2.72083	0.855126	2.72083	ELK4
sample1.2	sample1.2_spot_19x22	19	22	0	109	9.92346	81.8593	0	1.33155	-1.33155	SLC
sample1.2	sample1.2_spot_19x23	19	23	0	110	9.92346	81.8593	0	1.34377	-1.34377	SLC
sample1.2	sample1.2_spot_19x24	19	24	10	102	9.92346	81.8593	1.00771	1.24604	-1.24604	SLC
sample1.2	sample1.2_spot_19x25	19	25	0	75	9.92346	81.8593	0	0.916207	-0.916207	SLC
sample1.2	sample1.2_spot_19x5	19	5	2	28	9.92346	81.8593	0.201543	0.34205	-0.34205	SLC
sample1.2	sample1.2_spot_19x6	19	6	19	138	9.92346	81.8593	1.91466	1.68582	1.91466	ELK4
sample1.2	sample1.2_spot_19x7	19	7	9	61	9.92346	81.8593	0.906942	0.745181	0.906942	ELK4
sample1.2	sample1.2_spot_19x8	19	8	7	32	9.92346	81.8593	0.705399	0.390915	0.705399	ELK4
sample1.2	sample1.2_spot_19x9	19	9	15	75	9.92346	81.8593	1.51157	0.916207	1.51157	ELK4
sample1.2	sample1.2_spot_20x10	20	10	7	69	9.92346	81.8593	0.705399	0.84291	-0.84291	SLC
sample1.2	sample1.2_spot_20x11	20	11	12	38	9.92346	81.8593	1.20926	0.464211	1.20926	ELK4
sample1.2	sample1.2_spot_20x12	20	12	23	164	9.92346	81.8593	2.31774	2.00344	2.31774	ELK4
sample1.2	sample1.2_spot_20x13	20	13	31	156	9.92346	81.8593	3.12391	1.90571	3.12391	ELK4
sample1.2	sample1.2_spot_20x14	20	14	23	104	9.92346	81.8593	2.31774	1.27047	2.31774	ELK4
sample1.2	sample1.2_spot_20x15	20	15	20	289	9.92346	81.8593	2.01543	3.53045	-3.53045	SLC
sample1.2	sample1.2_spot_20x16	20	16	5	125	9.92346	81.8593	0.503857	1.52701	-1.52701	SLC
sample1.2	sample1.2_spot_20x17	20	17	6	73	9.92346	81.8593	0.604628	0.891775	-0.891775	SLC
sample1.2	sample1.2_spot_20x18	20	18	4	60	9.92346	81.8593	0.403085	0.732965	-0.732965	SLC
sample1.2	sample1.2_spot_20x19	20	19	39	35	9.92346	81.8593	3.93008	0.427563	3.93008	ELK4
sample1.2	sample1.2_spot_20x20	20	20	26	59	9.92346	81.8593	2.62005	0.720749	2.62005	ELK4
sample1.2	sample1.2_spot_20x21	20	21	16	103	9.92346	81.8593	1.61234	1.25826	1.61234	ELK4
sample1.2	sample1.2_spot_20x22	20	22	27	106	9.92346	81.8593	2.72083	1.29491	2.72083	ELK4
sample1.2	sample1.2_spot_20x23	20	23	16	287	9.92346	81.8593	1.61234	3.50602	-3.50602	SLC
sample1.2	sample1.2_spot_20x24	20	24	17	210	9.92346	81.8593	1.71311	2.56538	-2.56538	SLC
sample1.2	sample1.2_spot_20x25	20	25	1	69	9.92346	81.8593	0.100771	0.84291	-0.84291	SLC
sample1.2	sample1.2_spot_20x26	20	26	0	51	9.92346	81.8593	0	0.623021	-0.623021	SLC
sample1.2	sample1.2_spot_20x5	20	5	11	70	9.92346	81.8593	1.10848	0.855126	1.10848	ELK4
sample1.2	sample1.2_spot_20x6	20	6	0	59	9.92346	81.8593	0	0.720749	-0.720749	SLC
sample1.2	sample1.2_spot_20x7	20	7	2	55	9.92346	81.8593	0.201543	0.671885	-0.671885	SLC
sample1.2	sample1.2_spot_20x8	20	8	9	51	9.92346	81.8593	0.906942	0.623021	0.906942	ELK4
sample1.2	sample1.2_spot_20x9	20	9	2	132	9.92346	81.8593	0.201543	1.61252	-1.61252	SLC
sample1.2	sample1.2_spot_21x10	21	10	5	137	9.92346	81.8593	0.503857	1.6736	-1.6736	SLC
sample1.2	sample1.2_spot_21x11	21	11	19	95	9.92346	81.8593	1.91466	1.16053	1.91466	ELK4
sample1.2	sample1.2_spot_21x12	21	12	14	108	9.92346	81.8593	1.4108	1.31934	1.4108	ELK4
sample1.2	sample1.2_spot_21x13	21	13	21	123	9.92346	81.8593	2.1162	1.50258	2.1162	ELK4
sample1.2	sample1.2_spot_21x14	21	14	19	186	9.92346	81.8593	1.91466	2.27219	-2.27219	SLC
sample1.2	sample1.2_spot_21x15	21	15	4	109	9.92346	81.8593	0.403085	1.33155	-1.33155	SLC
sample1.2	sample1.2_spot_21x16	21	16	5	71	9.92346	81.8593	0.503857	0.867342	-0.867342	SLC
sample1.2	sample1.2_spot_21x17	21	17	12	43	9.92346	81.8593	1.20926	0.525292	1.20926	ELK4
sample1.2	sample1.2_spot_21x18	21	18	6	58	9.92346	81.8593	0.604628	0.708533	-0.708533	SLC
sample1.2	sample1.2_spot_21x19	21	19	18	83	9.92346	81.8593	1.81388	1.01394	1.81388	ELK4
sample1.2	sample1.2_spot_21x20	21	20	1	21	9.92346	81.8593	0.100771	0.256538	-0.256538	SLC
sample1.2	sample1.2_spot_21x21	21	21	29	314	9.92346	81.8593	2.92237	3.83585	-3.83585	SLC
sample1.2	sample1.2_spot_21x22	21	22	43	141	9.92346	81.8593	4.33317	1.72247	4.33317	ELK4
sample1.2	sample1.2_spot_21x23	21	23	36	180	9.92346	81.8593	3.62777	2.1989	3.62777	ELK4
sample1.2	sample1.2_spot_21x24	21	24	8	175	9.92346	81.8593	0.806171	2.13782	-2.13782	SLC
sample1.2	sample1.2_spot_21x25	21	25	12	106	9.92346	81.8593	1.20926	1.29491	-1.29491	SLC
sample1.2	sample1.2_spot_21x26	21	26	2	20	9.92346	81.8593	0.201543	0.244322	-0.244322	SLC
sample1.2	sample1.2_spot_21x5	21	5	9	73	9.92346	81.8593	0.906942	0.891775	0.906942	ELK4
sample1.2	sample1.2_spot_21x6	21	6	3	56	9.92346	81.8593	0.302314	0.684101	-0.684101	SLC
sample1.2	sample1.2_spot_21x7	21	7	8	57	9.92346	81.8593	0.806171	0.696317	0.806171	ELK4
sample1.2	sample1.2_spot_21x8	21	8	9	72	9.92346	81.8593	0.906942	0.879558	0.906942	ELK4
sample1.2	sample1.2_spot_21x9	21	9	4	58	9.92346	81.8593	0.403085	0.708533	-0.708533	SLC
sample1.2	sample1.2_spot_22x10	22	10	21	116	9.92346	81.8593	2.1162	1.41707	2.1162	ELK4
sample1.2	sample1.2_spot_22x11	22	11	31	87	9.92346	81.8593	3.12391	1.0628	3.12391	ELK4
sample1.2	sample1.2_spot_22x12	22	12	33	179	9.92346	81.8593	3.32545	2.18668	3.32545	ELK4
sample1.2	sample1.2_spot_22x13	22	13	0	72	9.92346	81.8593	0	0.879558	-0.879558	SLC
sample1.2	sample1.2_spot_22x14	22	14	83	174	9.92346	81.8593	8.36402	2.1256	8.36402	ELK4
sample1.2	sample1.2_spot_22x15	22	15	21	107	9.92346	81.8593	2.1162	1.30712	2.1162	ELK4
sample1.2	sample1.2_spot_22x16	22	16	0	36	9.92346	81.8593	0	0.439779	-0.439779	SLC
sample1.2	sample1.2_spot_22x17	22	17	5	31	9.92346	81.8593	0.503857	0.378699	0.503857	ELK4
sample1.2	sample1.2_spot_22x18	22	18	6	94	9.92346	81.8593	0.604628	1.14831	-1.14831	SLC
sample1.2	sample1.2_spot_22x19	22	19	1	103	9.92346	81.8593	0.100771	1.25826	-1.25826	SLC
sample1.2	sample1.2_spot_22x20	22	20	13	199	9.92346	81.8593	1.31003	2.431	-2.431	SLC
sample1.2	sample1.2_spot_22x21	22	21	29	95	9.92346	81.8593	2.92237	1.16053	2.92237	ELK4
sample1.2	sample1.2_spot_22x22	22	22	14	186	9.92346	81.8593	1.4108	2.27219	-2.27219	SLC
sample1.2	sample1.2_spot_22x23	22	23	12	154	9.92346	81.8593	1.20926	1.88128	-1.88128	SLC
sample1.2	sample1.2_spot_22x24	22	24	6	125	9.92346	81.8593	0.604628	1.52701	-1.52701	SLC
sample1.2	sample1.2_spot_22x25	22	25	35	168	9.92346	81.8593	3.527	2.0523	3.527	ELK4
sample1.2	sample1.2_spot_22x26	22	26	14	63	9.92346	81.8593	1.4108	0.769614	1.4108	ELK4
sample1.2	sample1.2_spot_22x27	22	27	4	1	9.92346	81.8593	0.403085	0.0122161	0.403085	ELK4
sample1.2	sample1.2_spot_22x5	22	5	18	50	9.92346	81.8593	1.81388	0.610804	1.81388	ELK4
sample1.2	sample1.2_spot_22x6	22	6	2	108	9.92346	81.8593	0.201543	1.31934	-1.31934	SLC
sample1.2	sample1.2_spot_22x7	22	7	10	63	9.92346	81.8593	1.00771	0.769614	1.00771	ELK4
sample1.2	sample1.2_spot_22x8	22	8	0	55	9.92346	81.8593	0	0.671885	-0.671885	SLC
sample1.2	sample1.2_spot_22x9	22	9	12	105	9.92346	81.8593	1.20926	1.28269	-1.28269	SLC
sample1.2	sample1.2_spot_23x10	23	10	3	87	9.92346	81.8593	0.302314	1.0628	-1.0628	SLC
sample1.2	sample1.2_spot_23x11	23	11	39	195	9.92346	81.8593	3.93008	2.38214	3.93008	ELK4
sample1.2	sample1.2_spot_23x12	23	12	26	190	9.92346	81.8593	2.62005	2.32106	2.62005	ELK4
sample1.2	sample1.2_spot_23x13	23	13	19	83	9.92346	81.8593	1.91466	1.01394	1.91466	ELK4
sample1.2	sample1.2_spot_23x14	23	14	19	102	9.92346	81.8593	1.91466	1.24604	1.91466	ELK4
sample1.2	sample1.2_spot_23x15	23	15	20	107	9.92346	81.8593	2.01543	1.30712	2.01543	ELK4
sample1.2	sample1.2_spot_23x16	23	16	1	149	9.92346	81.8593	0.100771	1.8202	-1.8202	SLC
sample1.2	sample1.2_spot_23x17	23	17	78	159	9.92346	81.8593	7.86016	1.94236	7.86016	ELK4
sample1.2	sample1.2_spot_23x18	23	18	45	230	9.92346	81.8593	4.53471	2.8097	4.53471	ELK4
sample1.2	sample1.2_spot_23x19	23	19	4	179	9.92346	81.8593	0.403085	2.18668	-2.18668	SLC
sample1.2	sample1.2_spot_23x20	23	20	38	188	9.92346	81.8593	3.82931	2.29662	3.82931	ELK4
sample1.2	sample1.2_spot_23x21	23	21	83	288	9.92346	81.8593	8.36402	3.51823	8.36402	ELK4
sample1.2	sample1.2_spot_23x22	23	22	18	131	9.92346	81.8593	1.81388	1.60031	1.81388	ELK4
sample1.2	sample1.2_spot_23x23	23	23	16	134	9.92346	81.8593	1.61234	1.63696	-1.63696	SLC
sample1.2	sample1.2_spot_23x24	23	24	8	126	9.92346	81.8593	0.806171	1.53923	-1.53923	SLC
sample1.2	sample1.2_spot_23x25	23	25	0	101	9.92346	81.8593	0	1.23382	-1.23382	SLC
sample1.2	sample1.2_spot_23x26	23	26	7	56	9.92346	81.8593	0.705399	0.684101	0.705399	ELK4
sample1.2	sample1.2_spot_23x27	23	27	3	39	9.92346	81.8593	0.302314	0.476427	-0.476427	SLC
sample1.2	sample1.2_spot_23x5	23	5	16	93	9.92346	81.8593	1.61234	1.1361	1.61234	ELK4
sample1.2	sample1.2_spot_23x6	23	6	3	61	9.92346	81.8593	0.302314	0.745181	-0.745181	SLC
sample1.2	sample1.2_spot_23x7	23	7	27	85	9.92346	81.8593	2.72083	1.03837	2.72083	ELK4
sample1.2	sample1.2_spot_23x8	23	8	3	54	9.92346	81.8593	0.302314	0.659669	-0.659669	SLC
sample1.2	sample1.2_spot_23x9	23	9	1	17	9.92346	81.8593	0.100771	0.207674	-0.207674	SLC
sample1.2	sample1.2_spot_24x10	24	10	1	43	9.92346	81.8593	0.100771	0.525292	-0.525292	SLC
sample1.2	sample1.2_spot_24x11	24	11	1	69	9.92346	81.8593	0.100771	0.84291	-0.84291	SLC
sample1.2	sample1.2_spot_24x12	24	12	4	74	9.92346	81.8593	0.403085	0.903991	-0.903991	SLC
sample1.2	sample1.2_spot_24x13	24	13	6	114	9.92346	81.8593	0.604628	1.39263	-1.39263	SLC
sample1.2	sample1.2_spot_24x14	24	14	7	70	9.92346	81.8593	0.705399	0.855126	-0.855126	SLC
sample1.2	sample1.2_spot_24x15	24	15	8	175	9.92346	81.8593	0.806171	2.13782	-2.13782	SLC
sample1.2	sample1.2_spot_24x16	24	16	35	219	9.92346	81.8593	3.527	2.67532	3.527	ELK4
sample1.2	sample1.2_spot_24x17	24	17	15	127	9.92346	81.8593	1.51157	1.55144	-1.55144	SLC
sample1.2	sample1.2_spot_24x18	24	18	53	355	9.92346	81.8593	5.34088	4.33671	5.34088	ELK4
sample1.2	sample1.2_spot_24x19	24	19	0	111	9.92346	81.8593	0	1.35599	-1.35599	SLC
sample1.2	sample1.2_spot_24x20	24	20	19	135	9.92346	81.8593	1.91466	1.64917	1.91466	ELK4
sample1.2	sample1.2_spot_24x21	24	21	19	66	9.92346	81.8593	1.91466	0.806262	1.91466	ELK4
sample1.2	sample1.2_spot_24x22	24	22	7	82	9.92346	81.8593	0.705399	1.00172	-1.00172	SLC
sample1.2	sample1.2_spot_24x23	24	23	7	118	9.92346	81.8593	0.705399	1.4415	-1.4415	SLC
sample1.2	sample1.2_spot_24x24	24	24	9	18	9.92346	81.8593	0.906942	0.21989	0.906942	ELK4
sample1.2	sample1.2_spot_24x25	24	25	5	54	9.92346	81.8593	0.503857	0.659669	-0.659669	SLC
sample1.2	sample1.2_spot_24x26	24	26	0	85	9.92346	81.8593	0	1.03837	-1.03837	SLC
sample1.2	sample1.2_spot_24x27	24	27	0	93	9.92346	81.8593	0	1.1361	-1.1361	SLC
sample1.2	sample1.2_spot_24x5	24	5	9	31	9.92346	81.8593	0.906942	0.378699	0.906942	ELK4
sample1.2	sample1.2_spot_24x6	24	6	6	45	9.92346	81.8593	0.604628	0.549724	0.604628	ELK4
sample1.2	sample1.2_spot_24x7	24	7	9	138	9.92346	81.8593	0.906942	1.68582	-1.68582	SLC
sample1.2	sample1.2_spot_24x8	24	8	10	38	9.92346	81.8593	1.00771	0.464211	1.00771	ELK4
sample1.2	sample1.2_spot_24x9	24	9	50	137	9.92346	81.8593	5.03857	1.6736	5.03857	ELK4
sample1.2	sample1.2_spot_25x10	25	10	0	42	9.92346	81.8593	0	0.513076	-0.513076	SLC
sample1.2	sample1.2_spot_25x11	25	11	5	45	9.92346	81.8593	0.503857	0.549724	-0.549724	SLC
sample1.2	sample1.2_spot_25x12	25	12	1	57	9.92346	81.8593	0.100771	0.696317	-0.696317	SLC
sample1.2	sample1.2_spot_25x13	25	13	6	43	9.92346	81.8593	0.604628	0.525292	0.604628	ELK4
sample1.2	sample1.2_spot_25x14	25	14	1	53	9.92346	81.8593	0.100771	0.647453	-0.647453	SLC
sample1.2	sample1.2_spot_25x15	25	15	3	129	9.92346	81.8593	0.302314	1.57588	-1.57588	SLC
sample1.2	sample1.2_spot_25x16	25	16	2	70	9.92346	81.8593	0.201543	0.855126	-0.855126	SLC
sample1.2	sample1.2_spot_25x17	25	17	13	163	9.92346	81.8593	1.31003	1.99122	-1.99122	SLC
sample1.2	sample1.2_spot_25x18	25	18	4	121	9.92346	81.8593	0.403085	1.47815	-1.47815	SLC
sample1.2	sample1.2_spot_25x19	25	19	4	32	9.92346	81.8593	0.403085	0.390915	0.403085	ELK4
sample1.2	sample1.2_spot_25x20	25	20	21	6	9.92346	81.8593	2.1162	0.0732965	2.1162	ELK4
sample1.2	sample1.2_spot_25x21	25	21	8	50	9.92346	81.8593	0.806171	0.610804	0.806171	ELK4
sample1.2	sample1.2_spot_25x22	25	22	6	78	9.92346	81.8593	0.604628	0.952855	-0.952855	SLC
sample1.2	sample1.2_spot_25x23	25	23	21	115	9.92346	81.8593	2.1162	1.40485	2.1162	ELK4
sample1.2	sample1.2_spot_25x24	25	24	12	80	9.92346	81.8593	1.20926	0.977287	1.20926	ELK4
sample1.2	sample1.2_spot_25x25	25	25	3	75	9.92346	81.8593	0.302314	0.916207	-0.916207	SLC
sample1.2	sample1.2_spot_25x26	25	26	4	6	9.92346	81.8593	0.403085	0.0732965	0.403085	ELK4
sample1.2	sample1.2_spot_25x27	25	27	1	51	9.92346	81.8593	0.100771	0.623021	-0.623021	SLC
sample1.2	sample1.2_spot_25x5	25	5	3	12	9.92346	81.8593	0.302314	0.146593	0.302314	ELK4
sample1.2	sample1.2_spot_25x6	25	6	0	28	9.92346	81.8593	0	0.34205	-0.34205	SLC
sample1.2	sample1.2_spot_25x7	25	7	1	71	9.92346	81.8593	0.100771	0.867342	-0.867342	SLC
sample1.2	sample1.2_spot_25x8	25	8	1	54	9.92346	81.8593	0.100771	0.659669	-0.659669	SLC
sample1.2	sample1.2_spot_25x9	25	9	2	30	9.92346	81.8593	0.201543	0.366483	-0.366483	SLC
sample1.2	sample1.2_spot_26x10	26	10	5	132	9.92346	81.8593	0.503857	1.61252	-1.61252	SLC
sample1.2	sample1.2_spot_26x11	26	11	5	70	9.92346	81.8593	0.503857	0.855126	-0.855126	SLC
sample1.2	sample1.2_spot_26x12	26	12	23	120	9.92346	81.8593	2.31774	1.46593	2.31774	ELK4
sample1.2	sample1.2_spot_26x13	26	13	5	57	9.92346	81.8593	0.503857	0.696317	-0.696317	SLC
sample1.2	sample1.2_spot_26x14	26	14	0	36	9.92346	81.8593	0	0.439779	-0.439779	SLC
sample1.2	sample1.2_spot_26x15	26	15	19	94	9.92346	81.8593	1.91466	1.14831	1.91466	ELK4
sample1.2	sample1.2_spot_26x16	26	16	3	127	9.92346	81.8593	0.302314	1.55144	-1.55144	SLC
sample1.2	sample1.2_spot_26x17	26	17	30	165	9.92346	81.8593	3.02314	2.01565	3.02314	ELK4
sample1.2	sample1.2_spot_26x18	26	18	52	218	9.92346	81.8593	5.24011	2.66311	5.24011	ELK4
sample1.2	sample1.2_spot_26x19	26	19	8	132	9.92346	81.8593	0.806171	1.61252	-1.61252	SLC
sample1.2	sample1.2_spot_26x20	26	20	0	54	9.92346	81.8593	0	0.659669	-0.659669	SLC
sample1.2	sample1.2_spot_26x21	26	21	3	75	9.92346	81.8593	0.302314	0.916207	-0.916207	SLC
sample1.2	sample1.2_spot_26x22	26	22	1	79	9.92346	81.8593	0.100771	0.965071	-0.965071	SLC
sample1.2	sample1.2_spot_26x23	26	23	3	56	9.92346	81.8593	0.302314	0.684101	-0.684101	SLC
sample1.2	sample1.2_spot_26x24	26	24	4	50	9.92346	81.8593	0.403085	0.610804	-0.610804	SLC
sample1.2	sample1.2_spot_26x25	26	25	16	61	9.92346	81.8593	1.61234	0.745181	1.61234	ELK4
sample1.2	sample1.2_spot_26x26	26	26	22	90	9.92346	81.8593	2.21697	1.09945	2.21697	ELK4
sample1.2	sample1.2_spot_26x27	26	27	0	99	9.92346	81.8593	0	1.20939	-1.20939	SLC
sample1.2	sample1.2_spot_26x5	26	5	12	63	9.92346	81.8593	1.20926	0.769614	1.20926	ELK4
sample1.2	sample1.2_spot_26x6	26	6	0	48	9.92346	81.8593	0	0.586372	-0.586372	SLC
sample1.2	sample1.2_spot_26x7	26	7	2	56	9.92346	81.8593	0.201543	0.684101	-0.684101	SLC
sample1.2	sample1.2_spot_26x8	26	8	8	42	9.92346	81.8593	0.806171	0.513076	0.806171	ELK4
sample1.2	sample1.2_spot_26x9	26	9	4	101	9.92346	81.8593	0.403085	1.23382	-1.23382	SLC
sample1.2	sample1.2_spot_27x10	27	10	5	23	9.92346	81.8593	0.503857	0.28097	0.503857	ELK4
sample1.2	sample1.2_spot_27x11	27	11	5	82	9.92346	81.8593	0.503857	1.00172	-1.00172	SLC
sample1.2	sample1.2_spot_27x12	27	12	0	25	9.92346	81.8593	0	0.305402	-0.305402	SLC
sample1.2	sample1.2_spot_27x13	27	13	3	138	9.92346	81.8593	0.302314	1.68582	-1.68582	SLC
sample1.2	sample1.2_spot_27x14	27	14	0	85	9.92346	81.8593	0	1.03837	-1.03837	SLC
sample1.2	sample1.2_spot_27x15	27	15	10	44	9.92346	81.8593	1.00771	0.537508	1.00771	ELK4
sample1.2	sample1.2_spot_27x17	27	17	17	124	9.92346	81.8593	1.71311	1.5148	1.71311	ELK4
sample1.2	sample1.2_spot_27x18	27	18	39	180	9.92346	81.8593	3.93008	2.1989	3.93008	ELK4
sample1.2	sample1.2_spot_27x19	27	19	34	167	9.92346	81.8593	3.42623	2.04009	3.42623	ELK4
sample1.2	sample1.2_spot_27x20	27	20	15	69	9.92346	81.8593	1.51157	0.84291	1.51157	ELK4
sample1.2	sample1.2_spot_27x21	27	21	20	63	9.92346	81.8593	2.01543	0.769614	2.01543	ELK4
sample1.2	sample1.2_spot_27x22	27	22	5	64	9.92346	81.8593	0.503857	0.78183	-0.78183	SLC
sample1.2	sample1.2_spot_27x23	27	23	0	95	9.92346	81.8593	0	1.16053	-1.16053	SLC
sample1.2	sample1.2_spot_27x24	27	24	0	25	9.92346	81.8593	0	0.305402	-0.305402	SLC
sample1.2	sample1.2_spot_27x25	27	25	0	24	9.92346	81.8593	0	0.293186	-0.293186	SLC
sample1.2	sample1.2_spot_27x26	27	26	23	98	9.92346	81.8593	2.31774	1.19718	2.31774	ELK4
sample1.2	sample1.2_spot_27x27	27	27	4	35	9.92346	81.8593	0.403085	0.427563	-0.427563	SLC
sample1.2	sample1.2_spot_27x28	27	28	0	30	9.92346	81.8593	0	0.366483	-0.366483	SLC
sample1.2	sample1.2_spot_27x5	27	5	0	29	9.92346	81.8593	0	0.354267	-0.354267	SLC
sample1.2	sample1.2_spot_27x6	27	6	4	46	9.92346	81.8593	0.403085	0.56194	-0.56194	SLC
sample1.2	sample1.2_spot_27x7	27	7	16	155	9.92346	81.8593	1.61234	1.89349	-1.89349	SLC
sample1.2	sample1.2_spot_27x8	27	8	0	47	9.92346	81.8593	0	0.574156	-0.574156	SLC
sample1.2	sample1.2_spot_27x9	27	9	19	142	9.92346	81.8593	1.91466	1.73468	1.91466	ELK4
sample1.2	sample1.2_spot_28x10	28	10	26	77	9.92346	81.8593	2.62005	0.940639	2.62005	ELK4
sample1.2	sample1.2_spot_28x11	28	11	10	66	9.92346	81.8593	1.00771	0.806262	1.00771	ELK4
sample1.2	sample1.2_spot_28x12	28	12	19	122	9.92346	81.8593	1.91466	1.49036	1.91466	ELK4
sample1.2	sample1.2_spot_28x13	28	13	4	79	9.92346	81.8593	0.403085	0.965071	-0.965071	SLC
sample1.2	sample1.2_spot_28x14	28	14	1	104	9.92346	81.8593	0.100771	1.27047	-1.27047	SLC
sample1.2	sample1.2_spot_28x15	28	15	3	47	9.92346	81.8593	0.302314	0.574156	-0.574156	SLC
sample1.2	sample1.2_spot_28x16	28	16	104	218	9.92346	81.8593	10.4802	2.66311	10.4802	ELK4
sample1.2	sample1.2_spot_28x17	28	17	9	137	9.92346	81.8593	0.906942	1.6736	-1.6736	SLC
sample1.2	sample1.2_spot_28x18	28	18	19	226	9.92346	81.8593	1.91466	2.76084	-2.76084	SLC
sample1.2	sample1.2_spot_28x19	28	19	10	103	9.92346	81.8593	1.00771	1.25826	-1.25826	SLC
sample1.2	sample1.2_spot_28x20	28	20	8	49	9.92346	81.8593	0.806171	0.598588	0.806171	ELK4
sample1.2	sample1.2_spot_28x21	28	21	16	34	9.92346	81.8593	1.61234	0.415347	1.61234	ELK4
sample1.2	sample1.2_spot_28x22	28	22	0	17	9.92346	81.8593	0	0.207674	-0.207674	SLC
sample1.2	sample1.2_spot_28x23	28	23	3	16	9.92346	81.8593	0.302314	0.195457	0.302314	ELK4
sample1.2	sample1.2_spot_28x24	28	24	0	47	9.92346	81.8593	0	0.574156	-0.574156	SLC
sample1.2	sample1.2_spot_28x25	28	25	15	59	9.92346	81.8593	1.51157	0.720749	1.51157	ELK4
sample1.2	sample1.2_spot_28x26	28	26	0	118	9.92346	81.8593	0	1.4415	-1.4415	SLC
sample1.2	sample1.2_spot_28x27	28	27	2	60	9.92346	81.8593	0.201543	0.732965	-0.732965	SLC
sample1.2	sample1.2_spot_28x28	28	28	1	23	9.92346	81.8593	0.100771	0.28097	-0.28097	SLC
sample1.2	sample1.2_spot_28x6	28	6	10	51	9.92346	81.8593	1.00771	0.623021	1.00771	ELK4
sample1.2	sample1.2_spot_28x7	28	7	0	31	9.92346	81.8593	0	0.378699	-0.378699	SLC
sample1.2	sample1.2_spot_28x8	28	8	0	52	9.92346	81.8593	0	0.635237	-0.635237	SLC
sample1.2	sample1.2_spot_28x9	28	9	28	96	9.92346	81.8593	2.8216	1.17274	2.8216	ELK4
sample1.2	sample1.2_spot_29x10	29	10	4	44	9.92346	81.8593	0.403085	0.537508	-0.537508	SLC
sample1.2	sample1.2_spot_29x11	29	11	1	88	9.92346	81.8593	0.100771	1.07502	-1.07502	SLC
sample1.2	sample1.2_spot_29x12	29	12	7	106	9.92346	81.8593	0.705399	1.29491	-1.29491	SLC
sample1.2	sample1.2_spot_29x13	29	13	0	70	9.92346	81.8593	0	0.855126	-0.855126	SLC
sample1.2	sample1.2_spot_29x14	29	14	22	71	9.92346	81.8593	2.21697	0.867342	2.21697	ELK4
sample1.2	sample1.2_spot_29x15	29	15	6	34	9.92346	81.8593	0.604628	0.415347	0.604628	ELK4
sample1.2	sample1.2_spot_29x16	29	16	31	235	9.92346	81.8593	3.12391	2.87078	3.12391	ELK4
sample1.2	sample1.2_spot_29x17	29	17	0	85	9.92346	81.8593	0	1.03837	-1.03837	SLC
sample1.2	sample1.2_spot_29x18	29	18	2	68	9.92346	81.8593	0.201543	0.830694	-0.830694	SLC
sample1.2	sample1.2_spot_29x19	29	19	9	71	9.92346	81.8593	0.906942	0.867342	0.906942	ELK4
sample1.2	sample1.2_spot_29x20	29	20	13	114	9.92346	81.8593	1.31003	1.39263	-1.39263	SLC
sample1.2	sample1.2_spot_29x21	29	21	19	148	9.92346	81.8593	1.91466	1.80798	1.91466	ELK4
sample1.2	sample1.2_spot_29x22	29	22	11	65	9.92346	81.8593	1.10848	0.794046	1.10848	ELK4
sample1.2	sample1.2_spot_29x23	29	23	0	86	9.92346	81.8593	0	1.05058	-1.05058	SLC
sample1.2	sample1.2_spot_29x24	29	24	0	76	9.92346	81.8593	0	0.928423	-0.928423	SLC
sample1.2	sample1.2_spot_29x25	29	25	2	51	9.92346	81.8593	0.201543	0.623021	-0.623021	SLC
sample1.2	sample1.2_spot_29x26	29	26	5	30	9.92346	81.8593	0.503857	0.366483	0.503857	ELK4
sample1.2	sample1.2_spot_29x27	29	27	0	31	9.92346	81.8593	0	0.378699	-0.378699	SLC
sample1.2	sample1.2_spot_29x28	29	28	0	8	9.92346	81.8593	0	0.0977287	-0.0977287	SLC
sample1.2	sample1.2_spot_29x6	29	6	6	61	9.92346	81.8593	0.604628	0.745181	-0.745181	SLC
sample1.2	sample1.2_spot_29x7	29	7	4	80	9.92346	81.8593	0.403085	0.977287	-0.977287	SLC
sample1.2	sample1.2_spot_29x8	29	8	17	72	9.92346	81.8593	1.71311	0.879558	1.71311	ELK4
sample1.2	sample1.2_spot_29x9	29	9	0	14	9.92346	81.8593	0	0.171025	-0.171025	SLC
sample1.2	sample1.2_spot_30x10	30	10	5	76	9.92346	81.8593	0.503857	0.928423	-0.928423	SLC
sample1.2	sample1.2_spot_30x11	30	11	0	46	9.92346	81.8593	0	0.56194	-0.56194	SLC
sample1.2	sample1.2_spot_30x12	30	12	1	53	9.92346	81.8593	0.100771	0.647453	-0.647453	SLC
sample1.2	sample1.2_spot_30x13	30	13	22	82	9.92346	81.8593	2.21697	1.00172	2.21697	ELK4
sample1.2	sample1.2_spot_30x14	30	14	1	24	9.92346	81.8593	0.100771	0.293186	-0.293186	SLC
sample1.2	sample1.2_spot_30x15	30	15	1	31	9.92346	81.8593	0.100771	0.378699	-0.378699	SLC
sample1.2	sample1.2_spot_30x16	30	16	0	0	9.92346	81.8593	0	0	0	ELK4
sample1.2	sample1.2_spot_30x17	30	17	20	53	9.92346	81.8593	2.01543	0.647453	2.01543	ELK4
sample1.2	sample1.2_spot_30x18	30	18	4	139	9.92346	81.8593	0.403085	1.69804	-1.69804	SLC
sample1.2	sample1.2_spot_30x19	30	19	8	114	9.92346	81.8593	0.806171	1.39263	-1.39263	SLC
sample1.2	sample1.2_spot_30x20	30	20	12	145	9.92346	81.8593	1.20926	1.77133	-1.77133	SLC
sample1.2	sample1.2_spot_30x21	30	21	4	42	9.92346	81.8593	0.403085	0.513076	-0.513076	SLC
sample1.2	sample1.2_spot_30x22	30	22	3	43	9.92346	81.8593	0.302314	0.525292	-0.525292	SLC
sample1.2	sample1.2_spot_30x23	30	23	2	23	9.92346	81.8593	0.201543	0.28097	-0.28097	SLC
sample1.2	sample1.2_spot_30x24	30	24	11	38	9.92346	81.8593	1.10848	0.464211	1.10848	ELK4
sample1.2	sample1.2_spot_30x25	30	25	1	46	9.92346	81.8593	0.100771	0.56194	-0.56194	SLC
sample1.2	sample1.2_spot_30x26	30	26	13	100	9.92346	81.8593	1.31003	1.22161	1.31003	ELK4
sample1.2	sample1.2_spot_30x27	30	27	0	39	9.92346	81.8593	0	0.476427	-0.476427	SLC
sample1.2	sample1.2_spot_30x28	30	28	1	18	9.92346	81.8593	0.100771	0.21989	-0.21989	SLC
sample1.2	sample1.2_spot_30x8	30	8	3	120	9.92346	81.8593	0.302314	1.46593	-1.46593	SLC
sample1.2	sample1.2_spot_30x9	30	9	0	43	9.92346	81.8593	0	0.525292	-0.525292	SLC
sample1.2	sample1.2_spot_31x10	31	10	2	36	9.92346	81.8593	0.201543	0.439779	-0.439779	SLC
sample1.2	sample1.2_spot_31x11	31	11	35	83	9.92346	81.8593	3.527	1.01394	3.527	ELK4
sample1.2	sample1.2_spot_31x12	31	12	4	25	9.92346	81.8593	0.403085	0.305402	0.403085	ELK4
sample1.2	sample1.2_spot_31x13	31	13	10	111	9.92346	81.8593	1.00771	1.35599	-1.35599	SLC
sample1.2	sample1.2_spot_31x14	31	14	4	78	9.92346	81.8593	0.403085	0.952855	-0.952855	SLC
sample1.2	sample1.2_spot_31x15	31	15	0	35	9.92346	81.8593	0	0.427563	-0.427563	SLC
sample1.2	sample1.2_spot_31x16	31	16	0	8	9.92346	81.8593	0	0.0977287	-0.0977287	SLC
sample1.2	sample1.2_spot_31x17	31	17	1	47	9.92346	81.8593	0.100771	0.574156	-0.574156	SLC
sample1.2	sample1.2_spot_31x18	31	18	9	73	9.92346	81.8593	0.906942	0.891775	0.906942	ELK4
sample1.2	sample1.2_spot_31x19	31	19	17	166	9.92346	81.8593	1.71311	2.02787	-2.02787	SLC
sample1.2	sample1.2_spot_31x20	31	20	6	134	9.92346	81.8593	0.604628	1.63696	-1.63696	SLC
sample1.2	sample1.2_spot_31x21	31	21	18	46	9.92346	81.8593	1.81388	0.56194	1.81388	ELK4
sample1.2	sample1.2_spot_31x22	31	22	4	65	9.92346	81.8593	0.403085	0.794046	-0.794046	SLC
sample1.2	sample1.2_spot_31x23	31	23	0	10	9.92346	81.8593	0	0.122161	-0.122161	SLC
sample1.2	sample1.2_spot_31x24	31	24	0	36	9.92346	81.8593	0	0.439779	-0.439779	SLC
sample1.2	sample1.2_spot_31x25	31	25	0	20	9.92346	81.8593	0	0.244322	-0.244322	SLC
sample1.2	sample1.2_spot_31x26	31	26	0	15	9.92346	81.8593	0	0.183241	-0.183241	SLC
sample1.2	sample1.2_spot_31x27	31	27	2	30	9.92346	81.8593	0.201543	0.366483	-0.366483	SLC
sample1.2	sample1.2_spot_31x28	31	28	0	5	9.92346	81.8593	0	0.0610804	-0.0610804	SLC
sample1.2	sample1.2_spot_31x7	31	7	8	121	9.92346	81.8593	0.806171	1.47815	-1.47815	SLC
sample1.2	sample1.2_spot_31x8	31	8	8	63	9.92346	81.8593	0.806171	0.769614	0.806171	ELK4
sample1.2	sample1.2_spot_31x9	31	9	3	83	9.92346	81.8593	0.302314	1.01394	-1.01394	SLC
sample1.2	sample1.2_spot_32x10	32	10	4	86	9.92346	81.8593	0.403085	1.05058	-1.05058	SLC
sample1.2	sample1.2_spot_32x11	32	11	5	50	9.92346	81.8593	0.503857	0.610804	-0.610804	SLC
sample1.2	sample1.2_spot_32x12	32	12	0	1	9.92346	81.8593	0	0.0122161	-0.0122161	SLC
sample1.2	sample1.2_spot_32x13	32	13	20	116	9.92346	81.8593	2.01543	1.41707	2.01543	ELK4
sample1.2	sample1.2_spot_32x14	32	14	7	86	9.92346	81.8593	0.705399	1.05058	-1.05058	SLC
sample1.2	sample1.2_spot_32x15	32	15	20	19	9.92346	81.8593	2.01543	0.232106	2.01543	ELK4
sample1.2	sample1.2_spot_32x16	32	16	0	82	9.92346	81.8593	0	1.00172	-1.00172	SLC
sample1.2	sample1.2_spot_32x17	32	17	0	36	9.92346	81.8593	0	0.439779	-0.439779	SLC
sample1.2	sample1.2_spot_32x18	32	18	2	120	9.92346	81.8593	0.201543	1.46593	-1.46593	SLC
sample1.2	sample1.2_spot_32x19	32	19	30	95	9.92346	81.8593	3.02314	1.16053	3.02314	ELK4
sample1.2	sample1.2_spot_32x20	32	20	2	81	9.92346	81.8593	0.201543	0.989503	-0.989503	SLC
sample1.2	sample1.2_spot_32x21	32	21	26	74	9.92346	81.8593	2.62005	0.903991	2.62005	ELK4
sample1.2	sample1.2_spot_32x22	32	22	2	54	9.92346	81.8593	0.201543	0.659669	-0.659669	SLC
sample1.2	sample1.2_spot_32x23	32	23	2	48	9.92346	81.8593	0.201543	0.586372	-0.586372	SLC
sample1.2	sample1.2_spot_32x24	32	24	1	51	9.92346	81.8593	0.100771	0.623021	-0.623021	SLC
sample1.2	sample1.2_spot_32x25	32	25	0	64	9.92346	81.8593	0	0.78183	-0.78183	SLC
sample1.2	sample1.2_spot_32x26	32	26	0	76	9.92346	81.8593	0	0.928423	-0.928423	SLC
sample1.2	sample1.2_spot_32x27	32	27	9	16	9.92346	81.8593	0.906942	0.195457	0.906942	ELK4
sample1.2	sample1.2_spot_32x28	32	28	0	12	9.92346	81.8593	0	0.146593	-0.146593	SLC
sample1.2	sample1.2_spot_32x7	32	7	0	41	9.92346	81.8593	0	0.50086	-0.50086	SLC
sample1.2	sample1.2_spot_32x8	32	8	1	53	9.92346	81.8593	0.100771	0.647453	-0.647453	SLC
sample1.2	sample1.2_spot_32x9	32	9	7	49	9.92346	81.8593	0.705399	0.598588	0.705399	ELK4
sample1.3	sample1.3_spot_10x10	10	10	0	0	1.73567	13.8981	0	0	0	ELK4
sample1.3	sample1.3_spot_10x11	10	11	0	6	1.73567	13.8981	0	0.431714	-0.431714	SLC
sample1.3	sample1.3_spot_10x12	10	12	0	0	1.73567	13.8981	0	0	0	ELK4
sample1.3	sample1.3_spot_10x13	10	13	0	0	1.73567	13.8981	0	0	0	ELK4
sample1.3	sample1.3_spot_10x15	10	15	0	0	1.73567	13.8981	0	0	0	ELK4
sample1.3	sample1.3_spot_10x16	10	16	0	3	1.73567	13.8981	0	0.215857	-0.215857	SLC
sample1.3	sample1.3_spot_10x17	10	17	0	10	1.73567	13.8981	0	0.719523	-0.719523	SLC
sample1.3	sample1.3_spot_10x18	10	18	0	0	1.73567	13.8981	0	0	0	ELK4
sample1.3	sample1.3_spot_10x19	10	19	0	11	1.73567	13.8981	0	0.791476	-0.791476	SLC
sample1.3	sample1.3_spot_10x2	10	2	0	0	1.73567	13.8981	0	0	0	ELK4
sample1.3	sample1.3_spot_10x20	10	20	0	16	1.73567	13.8981	0	1.15124	-1.15124	SLC
sample1.3	sample1.3_spot_10x21	10	21	0	3	1.73567	13.8981	0	0.215857	-0.215857	SLC
sample1.3	sample1.3_spot_10x22	10	22	0	0	1.73567	13.8981	0	0	0	ELK4
sample1.3	sample1.3_spot_10x3	10	3	1	7	1.73567	13.8981	0.576147	0.503666	0.576147	ELK4
sample1.3	sample1.3_spot_10x4	10	4	0	12	1.73567	13.8981	0	0.863428	-0.863428	SLC
sample1.3	sample1.3_spot_10x5	10	5	0	3	1.73567	13.8981	0	0.215857	-0.215857	SLC
sample1.3	sample1.3_spot_10x6	10	6	0	0	1.73567	13.8981	0	0	0	ELK4
sample1.3	sample1.3_spot_10x7	10	7	5	0	1.73567	13.8981	2.88073	0	2.88073	ELK4
sample1.3	sample1.3_spot_10x8	10	8	1	19	1.73567	13.8981	0.576147	1.36709	-1.36709	SLC
sample1.3	sample1.3_spot_10x9	10	9	0	0	1.73567	13.8981	0	0	0	ELK4
sample1.3	sample1.3_spot_11x10	11	10	3	0	1.73567	13.8981	1.72844	0	1.72844	ELK4
sample1.3	sample1.3_spot_11x11	11	11	0	3	1.73567	13.8981	0	0.215857	-0.215857	SLC
sample1.3	sample1.3_spot_11x12	11	12	0	0	1.73567	13.8981	0	0	0	ELK4
sample1.3	sample1.3_spot_11x13	11	13	1	9	1.73567	13.8981	0.576147	0.647571	-0.647571	SLC
sample1.3	sample1.3_spot_11x14	11	14	0	8	1.73567	13.8981	0	0.575619	-0.575619	SLC
sample1.3	sample1.3_spot_11x15	11	15	0	0	1.73567	13.8981	0	0	0	ELK4
sample1.3	sample1.3_spot_11x16	11	16	0	1	1.73567	13.8981	0	0.0719523	-0.0719523	SLC
sample1.3	sample1.3_spot_11x17	11	17	0	2	1.73567	13.8981	0	0.143905	-0.143905	SLC
sample1.3	sample1.3_spot_11x18	11	18	1	6	1.73567	13.8981	0.576147	0.431714	0.576147	ELK4
sample1.3	sample1.3_spot_11x19	11	19	6	50	1.73567	13.8981	3.45688	3.59762	-3.59762	SLC
sample1.3	sample1.3_spot_11x2	11	2	0	16	1.73567	13.8981	0	1.15124	-1.15124	SLC
sample1.3	sample1.3_spot_11x20	11	20	10	15	1.73567	13.8981	5.76147	1.07929	5.76147	ELK4
sample1.3	sample1.3_spot_11x21	11	21	2	10	1.73567	13.8981	1.15229	0.719523	1.15229	ELK4
sample1.3	sample1.3_spot_11x22	11	22	0	0	1.73567	13.8981	0	0	0	ELK4
sample1.3	sample1.3_spot_11x3	11	3	0	12	1.73567	13.8981	0	0.863428	-0.863428	SLC
sample1.3	sample1.3_spot_11x4	11	4	9	22	1.73567	13.8981	5.18532	1.58295	5.18532	ELK4
sample1.3	sample1.3_spot_11x5	11	5	0	2	1.73567	13.8981	0	0.143905	-0.143905	SLC
sample1.3	sample1.3_spot_11x6	11	6	0	4	1.73567	13.8981	0	0.287809	-0.287809	SLC
sample1.3	sample1.3_spot_11x7	11	7	0	1	1.73567	13.8981	0	0.0719523	-0.0719523	SLC
sample1.3	sample1.3_spot_11x8	11	8	0	12	1.73567	13.8981	0	0.863428	-0.863428	SLC
sample1.3	sample1.3_spot_11x9	11	9	0	0	1.73567	13.8981	0	0	0	ELK4
sample1.3	sample1.3_spot_12x10	12	10	0	8	1.73567	13.8981	0	0.575619	-0.575619	SLC
sample1.3	sample1.3_spot_12x11	12	11	0	2	1.73567	13.8981	0	0.143905	-0.143905	SLC
sample1.3	sample1.3_spot_12x12	12	12	0	1	1.73567	13.8981	0	0.0719523	-0.0719523	SLC
sample1.3	sample1.3_spot_12x13	12	13	0	0	1.73567	13.8981	0	0	0	ELK4
sample1.3	sample1.3_spot_12x14	12	14	0	1	1.73567	13.8981	0	0.0719523	-0.0719523	SLC
sample1.3	sample1.3_spot_12x15	12	15	0	0	1.73567	13.8981	0	0	0	ELK4
sample1.3	sample1.3_spot_12x16	12	16	0	0	1.73567	13.8981	0	0	0	ELK4
sample1.3	sample1.3_spot_12x17	12	17	0	16	1.73567	13.8981	0	1.15124	-1.15124	SLC
sample1.3	sample1.3_spot_12x18	12	18	2	22	1.73567	13.8981	1.15229	1.58295	-1.58295	SLC
sample1.3	sample1.3_spot_12x19	12	19	2	2	1.73567	13.8981	1.15229	0.143905	1.15229	ELK4
sample1.3	sample1.3_spot_12x2	12	2	0	7	1.73567	13.8981	0	0.503666	-0.503666	SLC
sample1.3	sample1.3_spot_12x20	12	20	0	3	1.73567	13.8981	0	0.215857	-0.215857	SLC
sample1.3	sample1.3_spot_12x21	12	21	16	10	1.73567	13.8981	9.21835	0.719523	9.21835	ELK4
sample1.3	sample1.3_spot_12x22	12	22	0	0	1.73567	13.8981	0	0	0	ELK4
sample1.3	sample1.3_spot_12x3	12	3	0	9	1.73567	13.8981	0	0.647571	-0.647571	SLC
sample1.3	sample1.3_spot_12x4	12	4	1	1	1.73567	13.8981	0.576147	0.0719523	0.576147	ELK4
sample1.3	sample1.3_spot_12x5	12	5	0	1	1.73567	13.8981	0	0.0719523	-0.0719523	SLC
sample1.3	sample1.3_spot_12x6	12	6	4	4	1.73567	13.8981	2.30459	0.287809	2.30459	ELK4
sample1.3	sample1.3_spot_12x7	12	7	0	1	1.73567	13.8981	0	0.0719523	-0.0719523	SLC
sample1.3	sample1.3_spot_12x8	12	8	0	0	1.73567	13.8981	0	0	0	ELK4
sample1.3	sample1.3_spot_12x9	12	9	0	0	1.73567	13.8981	0	0	0	ELK4
sample1.3	sample1.3_spot_13x10	13	10	0	0	1.73567	13.8981	0	0	0	ELK4
sample1.3	sample1.3_spot_13x11	13	11	0	0	1.73567	13.8981	0	0	0	ELK4
sample1.3	sample1.3_spot_13x12	13	12	0	4	1.73567	13.8981	0	0.287809	-0.287809	SLC
sample1.3	sample1.3_spot_13x13	13	13	0	1	1.73567	13.8981	0	0.0719523	-0.0719523	SLC
sample1.3	sample1.3_spot_13x14	13	14	0	6	1.73567	13.8981	0	0.431714	-0.431714	SLC
sample1.3	sample1.3_spot_13x15	13	15	0	0	1.73567	13.8981	0	0	0	ELK4
sample1.3	sample1.3_spot_13x16	13	16	0	5	1.73567	13.8981	0	0.359762	-0.359762	SLC
sample1.3	sample1.3_spot_13x17	13	17	0	0	1.73567	13.8981	0	0	0	ELK4
sample1.3	sample1.3_spot_13x18	13	18	4	32	1.73567	13.8981	2.30459	2.30247	2.30459	ELK4
sample1.3	sample1.3_spot_13x19	13	19	3	13	1.73567	13.8981	1.72844	0.93538	1.72844	ELK4
sample1.3	sample1.3_spot_13x2	13	2	3	7	1.73567	13.8981	1.72844	0.503666	1.72844	ELK4
sample1.3	sample1.3_spot_13x20	13	20	5	12	1.73567	13.8981	2.88073	0.863428	2.88073	ELK4
sample1.3	sample1.3_spot_13x21	13	21	7	12	1.73567	13.8981	4.03303	0.863428	4.03303	ELK4
sample1.3	sample1.3_spot_13x3	13	3	0	19	1.73567	13.8981	0	1.36709	-1.36709	SLC
sample1.3	sample1.3_spot_13x4	13	4	0	2	1.73567	13.8981	0	0.143905	-0.143905	SLC
sample1.3	sample1.3_spot_13x5	13	5	3	0	1.73567	13.8981	1.72844	0	1.72844	ELK4
sample1.3	sample1.3_spot_13x6	13	6	0	8	1.73567	13.8981	0	0.575619	-0.575619	SLC
sample1.3	sample1.3_spot_13x7	13	7	0	0	1.73567	13.8981	0	0	0	ELK4
sample1.3	sample1.3_spot_13x8	13	8	0	1	1.73567	13.8981	0	0.0719523	-0.0719523	SLC
sample1.3	sample1.3_spot_13x9	13	9	5	0	1.73567	13.8981	2.88073	0	2.88073	ELK4
sample1.3	sample1.3_spot_14x10	14	10	1	6	1.73567	13.8981	0.576147	0.431714	0.576147	ELK4
sample1.3	sample1.3_spot_14x11	14	11	0	3	1.73567	13.8981	0	0.215857	-0.215857	SLC
sample1.3	sample1.3_spot_14x12	14	12	1	14	1.73567	13.8981	0.576147	1.00733	-1.00733	SLC
sample1.3	sample1.3_spot_14x13	14	13	0	0	1.73567	13.8981	0	0	0	ELK4
sample1.3	sample1.3_spot_14x14	14	14	1	1	1.73567	13.8981	0.576147	0.0719523	0.576147	ELK4
sample1.3	sample1.3_spot_14x15	14	15	4	5	1.73567	13.8981	2.30459	0.359762	2.30459	ELK4
sample1.3	sample1.3_spot_14x16	14	16	0	0	1.73567	13.8981	0	0	0	ELK4
sample1.3	sample1.3_spot_14x17	14	17	0	3	1.73567	13.8981	0	0.215857	-0.215857	SLC
sample1.3	sample1.3_spot_14x18	14	18	0	0	1.73567	13.8981	0	0	0	ELK4
sample1.3	sample1.3_spot_14x19	14	19	0	30	1.73567	13.8981	0	2.15857	-2.15857	SLC
sample1.3	sample1.3_spot_14x2	14	2	2	0	1.73567	13.8981	1.15229	0	1.15229	ELK4
sample1.3	sample1.3_spot_14x21	14	21	0	5	1.73567	13.8981	0	0.359762	-0.359762	SLC
sample1.3	sample1.3_spot_14x22	14	22	0	0	1.73567	13.8981	0	0	0	ELK4
sample1.3	sample1.3_spot_14x3	14	3	0	6	1.73567	13.8981	0	0.431714	-0.431714	SLC
sample1.3	sample1.3_spot_14x4	14	4	0	0	1.73567	13.8981	0	0	0	ELK4
sample1.3	sample1.3_spot_14x5	14	5	0	8	1.73567	13.8981	0	0.575619	-0.575619	SLC
sample1.3	sample1.3_spot_14x6	14	6	0	1	1.73567	13.8981	0	0.0719523	-0.0719523	SLC
sample1.3	sample1.3_spot_14x7	14	7	0	0	1.73567	13.8981	0	0	0	ELK4
sample1.3	sample1.3_spot_14x8	14	8	0	1	1.73567	13.8981	0	0.0719523	-0.0719523	SLC
sample1.3	sample1.3_spot_14x9	14	9	0	0	1.73567	13.8981	0	0	0	ELK4
sample1.3	sample1.3_spot_15x10	15	10	2	0	1.73567	13.8981	1.15229	0	1.15229	ELK4
sample1.3	sample1.3_spot_15x11	15	11	0	12	1.73567	13.8981	0	0.863428	-0.863428	SLC
sample1.3	sample1.3_spot_15x12	15	12	8	0	1.73567	13.8981	4.60917	0	4.60917	ELK4
sample1.3	sample1.3_spot_15x13	15	13	0	21	1.73567	13.8981	0	1.511	-1.511	SLC
sample1.3	sample1.3_spot_15x14	15	14	0	0	1.73567	13.8981	0	0	0	ELK4
sample1.3	sample1.3_spot_15x15	15	15	0	17	1.73567	13.8981	0	1.22319	-1.22319	SLC
sample1.3	sample1.3_spot_15x16	15	16	7	3	1.73567	13.8981	4.03303	0.215857	4.03303	ELK4
sample1.3	sample1.3_spot_15x17	15	17	1	0	1.73567	13.8981	0.576147	0	0.576147	ELK4
sample1.3	sample1.3_spot_15x18	15	18	0	0	1.73567	13.8981	0	0	0	ELK4
sample1.3	sample1.3_spot_15x19	15	19	16	2	1.73567	13.8981	9.21835	0.143905	9.21835	ELK4
sample1.3	sample1.3_spot_15x2	15	2	0	2	1.73567	13.8981	0	0.143905	-0.143905	SLC
sample1.3	sample1.3_spot_15x20	15	20	0	8	1.73567	13.8981	0	0.575619	-0.575619	SLC
sample1.3	sample1.3_spot_15x21	15	21	3	9	1.73567	13.8981	1.72844	0.647571	1.72844	ELK4
sample1.3	sample1.3_spot_15x4	15	4	13	11	1.73567	13.8981	7.48991	0.791476	7.48991	ELK4
sample1.3	sample1.3_spot_15x5	15	5	0	0	1.73567	13.8981	0	0	0	ELK4
sample1.3	sample1.3_spot_15x6	15	6	8	11	1.73567	13.8981	4.60917	0.791476	4.60917	ELK4
sample1.3	sample1.3_spot_15x7	15	7	0	0	1.73567	13.8981	0	0	0	ELK4
sample1.3	sample1.3_spot_15x8	15	8	0	0	1.73567	13.8981	0	0	0	ELK4
sample1.3	sample1.3_spot_15x9	15	9	0	11	1.73567	13.8981	0	0.791476	-0.791476	SLC
sample1.3	sample1.3_spot_16x10	16	10	6	5	1.73567	13.8981	3.45688	0.359762	3.45688	ELK4
sample1.3	sample1.3_spot_16x11	16	11	0	0	1.73567	13.8981	0	0	0	ELK4
sample1.3	sample1.3_spot_16x12	16	12	0	5	1.73567	13.8981	0	0.359762	-0.359762	SLC
sample1.3	sample1.3_spot_16x13	16	13	0	0	1.73567	13.8981	0	0	0	ELK4
sample1.3	sample1.3_spot_16x14	16	14	0	0	1.73567	13.8981	0	0	0	ELK4
sample1.3	sample1.3_spot_16x15	16	15	1	10	1.73567	13.8981	0.576147	0.719523	-0.719523	SLC
sample1.3	sample1.3_spot_16x16	16	16	0	0	1.73567	13.8981	0	0	0	ELK4
sample1.3	sample1.3_spot_16x17	16	17	0	1	1.73567	13.8981	0	0.0719523	-0.0719523	SLC
sample1.3	sample1.3_spot_16x18	16	18	0	0	1.73567	13.8981	0	0	0	ELK4
sample1.3	sample1.3_spot_16x19	16	19	0	4	1.73567	13.8981	0	0.287809	-0.287809	SLC
sample1.3	sample1.3_spot_16x2	16	2	0	15	1.73567	13.8981	0	1.07929	-1.07929	SLC
sample1.3	sample1.3_spot_16x20	16	20	9	0	1.73567	13.8981	5.18532	0	5.18532	ELK4
sample1.3	sample1.3_spot_16x21	16	21	1	6	1.73567	13.8981	0.576147	0.431714	0.576147	ELK4
sample1.3	sample1.3_spot_16x22	16	22	0	0	1.73567	13.8981	0	0	0	ELK4
sample1.3	sample1.3_spot_16x3	16	3	11	15	1.73567	13.8981	6.33761	1.07929	6.33761	ELK4
sample1.3	sample1.3_spot_16x4	16	4	0	14	1.73567	13.8981	0	1.00733	-1.00733	SLC
sample1.3	sample1.3_spot_16x5	16	5	0	3	1.73567	13.8981	0	0.215857	-0.215857	SLC
sample1.3	sample1.3_spot_16x6	16	6	0	5	1.73567	13.8981	0	0.359762	-0.359762	SLC
sample1.3	sample1.3_spot_16x7	16	7	2	5	1.73567	13.8981	1.15229	0.359762	1.15229	ELK4
sample1.3	sample1.3_spot_16x8	16	8	1	9	1.73567	13.8981	0.576147	0.647571	-0.647571	SLC
sample1.3	sample1.3_spot_16x9	16	9	0	0	1.73567	13.8981	0	0	0	ELK4
sample1.3	sample1.3_spot_17x10	17	10	0	0	1.73567	13.8981	0	0	0	ELK4
sample1.3	sample1.3_spot_17x11	17	11	0	0	1.73567	13.8981	0	0	0	ELK4
sample1.3	sample1.3_spot_17x12	17	12	0	12	1.73567	13.8981	0	0.863428	-0.863428	SLC
sample1.3	sample1.3_spot_17x13	17	13	0	3	1.73567	13.8981	0	0.215857	-0.215857	SLC
sample1.3	sample1.3_spot_17x14	17	14	1	0	1.73567	13.8981	0.576147	0	0.576147	ELK4
sample1.3	sample1.3_spot_17x15	17	15	1	12	1.73567	13.8981	0.576147	0.863428	-0.863428	SLC
sample1.3	sample1.3_spot_17x16	17	16	7	8	1.73567	13.8981	4.03303	0.575619	4.03303	ELK4
sample1.3	sample1.3_spot_17x17	17	17	2	0	1.73567	13.8981	1.15229	0	1.15229	ELK4
sample1.3	sample1.3_spot_17x18	17	18	0	53	1.73567	13.8981	0	3.81347	-3.81347	SLC
sample1.3	sample1.3_spot_17x19	17	19	0	0	1.73567	13.8981	0	0	0	ELK4
sample1.3	sample1.3_spot_17x2	17	2	0	44	1.73567	13.8981	0	3.1659	-3.1659	SLC
sample1.3	sample1.3_spot_17x20	17	20	3	0	1.73567	13.8981	1.72844	0	1.72844	ELK4
sample1.3	sample1.3_spot_17x21	17	21	8	18	1.73567	13.8981	4.60917	1.29514	4.60917	ELK4
sample1.3	sample1.3_spot_17x22	17	22	0	0	1.73567	13.8981	0	0	0	ELK4
sample1.3	sample1.3_spot_17x3	17	3	0	0	1.73567	13.8981	0	0	0	ELK4
sample1.3	sample1.3_spot_17x4	17	4	0	2	1.73567	13.8981	0	0.143905	-0.143905	SLC
sample1.3	sample1.3_spot_17x5	17	5	7	10	1.73567	13.8981	4.03303	0.719523	4.03303	ELK4
sample1.3	sample1.3_spot_17x6	17	6	1	6	1.73567	13.8981	0.576147	0.431714	0.576147	ELK4
sample1.3	sample1.3_spot_17x7	17	7	1	8	1.73567	13.8981	0.576147	0.575619	0.576147	ELK4
sample1.3	sample1.3_spot_17x8	17	8	0	1	1.73567	13.8981	0	0.0719523	-0.0719523	SLC
sample1.3	sample1.3_spot_17x9	17	9	0	0	1.73567	13.8981	0	0	0	ELK4
sample1.3	sample1.3_spot_18x10	18	10	2	21	1.73567	13.8981	1.15229	1.511	-1.511	SLC
sample1.3	sample1.3_spot_18x11	18	11	0	10	1.73567	13.8981	0	0.719523	-0.719523	SLC
sample1.3	sample1.3_spot_18x12	18	12	1	5	1.73567	13.8981	0.576147	0.359762	0.576147	ELK4
sample1.3	sample1.3_spot_18x13	18	13	3	1	1.73567	13.8981	1.72844	0.0719523	1.72844	ELK4
sample1.3	sample1.3_spot_18x14	18	14	0	12	1.73567	13.8981	0	0.863428	-0.863428	SLC
sample1.3	sample1.3_spot_18x15	18	15	1	9	1.73567	13.8981	0.576147	0.647571	-0.647571	SLC
sample1.3	sample1.3_spot_18x16	18	16	0	19	1.73567	13.8981	0	1.36709	-1.36709	SLC
sample1.3	sample1.3_spot_18x17	18	17	1	3	1.73567	13.8981	0.576147	0.215857	0.576147	ELK4
sample1.3	sample1.3_spot_18x18	18	18	0	2	1.73567	13.8981	0	0.143905	-0.143905	SLC
sample1.3	sample1.3_spot_18x19	18	19	0	6	1.73567	13.8981	0	0.431714	-0.431714	SLC
sample1.3	sample1.3_spot_18x2	18	2	0	13	1.73567	13.8981	0	0.93538	-0.93538	SLC
sample1.3	sample1.3_spot_18x20	18	20	2	20	1.73567	13.8981	1.15229	1.43905	-1.43905	SLC
sample1.3	sample1.3_spot_18x21	18	21	5	44	1.73567	13.8981	2.88073	3.1659	-3.1659	SLC
sample1.3	sample1.3_spot_18x22	18	22	1	0	1.73567	13.8981	0.576147	0	0.576147	ELK4
sample1.3	sample1.3_spot_18x3	18	3	0	1	1.73567	13.8981	0	0.0719523	-0.0719523	SLC
sample1.3	sample1.3_spot_18x4	18	4	0	25	1.73567	13.8981	0	1.79881	-1.79881	SLC
sample1.3	sample1.3_spot_18x5	18	5	1	19	1.73567	13.8981	0.576147	1.36709	-1.36709	SLC
sample1.3	sample1.3_spot_18x6	18	6	0	0	1.73567	13.8981	0	0	0	ELK4
sample1.3	sample1.3_spot_18x7	18	7	0	4	1.73567	13.8981	0	0.287809	-0.287809	SLC
sample1.3	sample1.3_spot_18x8	18	8	1	6	1.73567	13.8981	0.576147	0.431714	0.576147	ELK4
sample1.3	sample1.3_spot_18x9	18	9	0	0	1.73567	13.8981	0	0	0	ELK4
sample1.3	sample1.3_spot_19x10	19	10	0	7	1.73567	13.8981	0	0.503666	-0.503666	SLC
sample1.3	sample1.3_spot_19x11	19	11	1	2	1.73567	13.8981	0.576147	0.143905	0.576147	ELK4
sample1.3	sample1.3_spot_19x12	19	12	0	0	1.73567	13.8981	0	0	0	ELK4
sample1.3	sample1.3_spot_19x13	19	13	8	11	1.73567	13.8981	4.60917	0.791476	4.60917	ELK4
sample1.3	sample1.3_spot_19x14	19	14	1	0	1.73567	13.8981	0.576147	0	0.576147	ELK4
sample1.3	sample1.3_spot_19x15	19	15	18	10	1.73567	13.8981	10.3706	0.719523	10.3706	ELK4
sample1.3	sample1.3_spot_19x16	19	16	12	1	1.73567	13.8981	6.91376	0.0719523	6.91376	ELK4
sample1.3	sample1.3_spot_19x17	19	17	0	0	1.73567	13.8981	0	0	0	ELK4
sample1.3	sample1.3_spot_19x18	19	18	0	0	1.73567	13.8981	0	0	0	ELK4
sample1.3	sample1.3_spot_19x19	19	19	1	0	1.73567	13.8981	0.576147	0	0.576147	ELK4
sample1.3	sample1.3_spot_19x2	19	2	1	2	1.73567	13.8981	0.576147	0.143905	0.576147	ELK4
sample1.3	sample1.3_spot_19x20	19	20	12	0	1.73567	13.8981	6.91376	0	6.91376	ELK4
sample1.3	sample1.3_spot_19x21	19	21	0	0	1.73567	13.8981	0	0	0	ELK4
sample1.3	sample1.3_spot_19x22	19	22	0	4	1.73567	13.8981	0	0.287809	-0.287809	SLC
sample1.3	sample1.3_spot_19x3	19	3	7	15	1.73567	13.8981	4.03303	1.07929	4.03303	ELK4
sample1.3	sample1.3_spot_19x4	19	4	1	11	1.73567	13.8981	0.576147	0.791476	-0.791476	SLC
sample1.3	sample1.3_spot_19x5	19	5	0	15	1.73567	13.8981	0	1.07929	-1.07929	SLC
sample1.3	sample1.3_spot_19x6	19	6	0	0	1.73567	13.8981	0	0	0	ELK4
sample1.3	sample1.3_spot_19x7	19	7	10	16	1.73567	13.8981	5.76147	1.15124	5.76147	ELK4
sample1.3	sample1.3_spot_19x8	19	8	0	5	1.73567	13.8981	0	0.359762	-0.359762	SLC
sample1.3	sample1.3_spot_19x9	19	9	1	13	1.73567	13.8981	0.576147	0.93538	-0.93538	SLC
sample1.3	sample1.3_spot_20x10	20	10	0	8	1.73567	13.8981	0	0.575619	-0.575619	SLC
sample1.3	sample1.3_spot_20x12	20	12	0	0	1.73567	13.8981	0	0	0	ELK4
sample1.3	sample1.3_spot_20x13	20	13	10	9	1.73567	13.8981	5.76147	0.647571	5.76147	ELK4
sample1.3	sample1.3_spot_20x14	20	14	1	7	1.73567	13.8981	0.576147	0.503666	0.576147	ELK4
sample1.3	sample1.3_spot_20x15	20	15	0	1	1.73567	13.8981	0	0.0719523	-0.0719523	SLC
sample1.3	sample1.3_spot_20x16	20	16	1	7	1.73567	13.8981	0.576147	0.503666	0.576147	ELK4
sample1.3	sample1.3_spot_20x17	20	17	0	3	1.73567	13.8981	0	0.215857	-0.215857	SLC
sample1.3	sample1.3_spot_20x18	20	18	3	27	1.73567	13.8981	1.72844	1.94271	-1.94271	SLC
sample1.3	sample1.3_spot_20x19	20	19	0	2	1.73567	13.8981	0	0.143905	-0.143905	SLC
sample1.3	sample1.3_spot_20x2	20	2	0	14	1.73567	13.8981	0	1.00733	-1.00733	SLC
sample1.3	sample1.3_spot_20x20	20	20	4	1	1.73567	13.8981	2.30459	0.0719523	2.30459	ELK4
sample1.3	sample1.3_spot_20x21	20	21	4	2	1.73567	13.8981	2.30459	0.143905	2.30459	ELK4
sample1.3	sample1.3_spot_20x22	20	22	0	0	1.73567	13.8981	0	0	0	ELK4
sample1.3	sample1.3_spot_20x3	20	3	5	3	1.73567	13.8981	2.88073	0.215857	2.88073	ELK4
sample1.3	sample1.3_spot_20x4	20	4	0	32	1.73567	13.8981	0	2.30247	-2.30247	SLC
sample1.3	sample1.3_spot_20x5	20	5	0	37	1.73567	13.8981	0	2.66224	-2.66224	SLC
sample1.3	sample1.3_spot_20x6	20	6	0	8	1.73567	13.8981	0	0.575619	-0.575619	SLC
sample1.3	sample1.3_spot_20x7	20	7	4	28	1.73567	13.8981	2.30459	2.01467	2.30459	ELK4
sample1.3	sample1.3_spot_20x8	20	8	0	39	1.73567	13.8981	0	2.80614	-2.80614	SLC
sample1.3	sample1.3_spot_20x9	20	9	2	15	1.73567	13.8981	1.15229	1.07929	1.15229	ELK4
sample1.3	sample1.3_spot_21x10	21	10	4	22	1.73567	13.8981	2.30459	1.58295	2.30459	ELK4
sample1.3	sample1.3_spot_21x12	21	12	0	18	1.73567	13.8981	0	1.29514	-1.29514	SLC
sample1.3	sample1.3_spot_21x13	21	13	1	8	1.73567	13.8981	0.576147	0.575619	0.576147	ELK4
sample1.3	sample1.3_spot_21x14	21	14	0	14	1.73567	13.8981	0	1.00733	-1.00733	SLC
sample1.3	sample1.3_spot_21x15	21	15	2	0	1.73567	13.8981	1.15229	0	1.15229	ELK4
sample1.3	sample1.3_spot_21x16	21	16	1	3	1.73567	13.8981	0.576147	0.215857	0.576147	ELK4
sample1.3	sample1.3_spot_21x17	21	17	0	1	1.73567	13.8981	0	0.0719523	-0.0719523	SLC
sample1.3	sample1.3_spot_21x18	21	18	10	43	1.73567	13.8981	5.76147	3.09395	5.76147	ELK4
sample1.3	sample1.3_spot_21x19	21	19	1	0	1.73567	13.8981	0.576147	0	0.576147	ELK4
sample1.3	sample1.3_spot_21x2	21	2	1	14	1.73567	13.8981	0.576147	1.00733	-1.00733	SLC
sample1.3	sample1.3_spot_21x20	21	20	0	6	1.73567	13.8981	0	0.431714	-0.431714	SLC
sample1.3	sample1.3_spot_21x21	21	21	21	7	1.73567	13.8981	12.0991	0.503666	12.0991	ELK4
sample1.3	sample1.3_spot_21x22	21	22	0	8	1.73567	13.8981	0	0.575619	-0.575619	SLC
sample1.3	sample1.3_spot_21x3	21	3	8	8	1.73567	13.8981	4.60917	0.575619	4.60917	ELK4
sample1.3	sample1.3_spot_21x4	21	4	14	4	1.73567	13.8981	8.06606	0.287809	8.06606	ELK4
sample1.3	sample1.3_spot_21x5	21	5	7	41	1.73567	13.8981	4.03303	2.95005	4.03303	ELK4
sample1.3	sample1.3_spot_21x6	21	6	0	8	1.73567	13.8981	0	0.575619	-0.575619	SLC
sample1.3	sample1.3_spot_21x7	21	7	0	15	1.73567	13.8981	0	1.07929	-1.07929	SLC
sample1.3	sample1.3_spot_21x8	21	8	0	0	1.73567	13.8981	0	0	0	ELK4
sample1.3	sample1.3_spot_21x9	21	9	22	6	1.73567	13.8981	12.6752	0.431714	12.6752	ELK4
sample1.3	sample1.3_spot_22x10	22	10	5	159	1.73567	13.8981	2.88073	11.4404	-11.4404	SLC
sample1.3	sample1.3_spot_22x11	22	11	0	60	1.73567	13.8981	0	4.31714	-4.31714	SLC
sample1.3	sample1.3_spot_22x12	22	12	6	61	1.73567	13.8981	3.45688	4.38909	-4.38909	SLC
sample1.3	sample1.3_spot_22x13	22	13	2	19	1.73567	13.8981	1.15229	1.36709	-1.36709	SLC
sample1.3	sample1.3_spot_22x14	22	14	6	19	1.73567	13.8981	3.45688	1.36709	3.45688	ELK4
sample1.3	sample1.3_spot_22x15	22	15	12	45	1.73567	13.8981	6.91376	3.23786	6.91376	ELK4
sample1.3	sample1.3_spot_22x16	22	16	3	35	1.73567	13.8981	1.72844	2.51833	-2.51833	SLC
sample1.3	sample1.3_spot_22x17	22	17	2	4	1.73567	13.8981	1.15229	0.287809	1.15229	ELK4
sample1.3	sample1.3_spot_22x18	22	18	0	4	1.73567	13.8981	0	0.287809	-0.287809	SLC
sample1.3	sample1.3_spot_22x19	22	19	3	2	1.73567	13.8981	1.72844	0.143905	1.72844	ELK4
sample1.3	sample1.3_spot_22x2	22	2	2	129	1.73567	13.8981	1.15229	9.28185	-9.28185	SLC
sample1.3	sample1.3_spot_22x20	22	20	0	47	1.73567	13.8981	0	3.38176	-3.38176	SLC
sample1.3	sample1.3_spot_22x21	22	21	0	2	1.73567	13.8981	0	0.143905	-0.143905	SLC
sample1.3	sample1.3_spot_22x22	22	22	5	0	1.73567	13.8981	2.88073	0	2.88073	ELK4
sample1.3	sample1.3_spot_22x3	22	3	7	61	1.73567	13.8981	4.03303	4.38909	-4.38909	SLC
sample1.3	sample1.3_spot_22x4	22	4	4	37	1.73567	13.8981	2.30459	2.66224	-2.66224	SLC
sample1.3	sample1.3_spot_22x5	22	5	0	18	1.73567	13.8981	0	1.29514	-1.29514	SLC
sample1.3	sample1.3_spot_22x6	22	6	1	92	1.73567	13.8981	0.576147	6.61962	-6.61962	SLC
sample1.3	sample1.3_spot_22x7	22	7	0	26	1.73567	13.8981	0	1.87076	-1.87076	SLC
sample1.3	sample1.3_spot_22x8	22	8	0	6	1.73567	13.8981	0	0.431714	-0.431714	SLC
sample1.3	sample1.3_spot_22x9	22	9	1	91	1.73567	13.8981	0.576147	6.54766	-6.54766	SLC
sample1.3	sample1.3_spot_23x10	23	10	0	26	1.73567	13.8981	0	1.87076	-1.87076	SLC
sample1.3	sample1.3_spot_23x11	23	11	2	28	1.73567	13.8981	1.15229	2.01467	-2.01467	SLC
sample1.3	sample1.3_spot_23x12	23	12	3	9	1.73567	13.8981	1.72844	0.647571	1.72844	ELK4
sample1.3	sample1.3_spot_23x13	23	13	0	30	1.73567	13.8981	0	2.15857	-2.15857	SLC
sample1.3	sample1.3_spot_23x14	23	14	0	6	1.73567	13.8981	0	0.431714	-0.431714	SLC
sample1.3	sample1.3_spot_23x15	23	15	1	11	1.73567	13.8981	0.576147	0.791476	-0.791476	SLC
sample1.3	sample1.3_spot_23x16	23	16	1	3	1.73567	13.8981	0.576147	0.215857	0.576147	ELK4
sample1.3	sample1.3_spot_23x17	23	17	23	13	1.73567	13.8981	13.2514	0.93538	13.2514	ELK4
sample1.3	sample1.3_spot_23x18	23	18	0	11	1.73567	13.8981	0	0.791476	-0.791476	SLC
sample1.3	sample1.3_spot_23x19	23	19	1	7	1.73567	13.8981	0.576147	0.503666	0.576147	ELK4
sample1.3	sample1.3_spot_23x2	23	2	0	6	1.73567	13.8981	0	0.431714	-0.431714	SLC
sample1.3	sample1.3_spot_23x20	23	20	0	34	1.73567	13.8981	0	2.44638	-2.44638	SLC
sample1.3	sample1.3_spot_23x21	23	21	0	5	1.73567	13.8981	0	0.359762	-0.359762	SLC
sample1.3	sample1.3_spot_23x22	23	22	0	1	1.73567	13.8981	0	0.0719523	-0.0719523	SLC
sample1.3	sample1.3_spot_23x3	23	3	0	71	1.73567	13.8981	0	5.10862	-5.10862	SLC
sample1.3	sample1.3_spot_23x5	23	5	5	29	1.73567	13.8981	2.88073	2.08662	2.88073	ELK4
sample1.3	sample1.3_spot_23x6	23	6	0	13	1.73567	13.8981	0	0.93538	-0.93538	SLC
sample1.3	sample1.3_spot_23x7	23	7	1	44	1.73567	13.8981	0.576147	3.1659	-3.1659	SLC
sample1.3	sample1.3_spot_23x8	23	8	4	68	1.73567	13.8981	2.30459	4.89276	-4.89276	SLC
sample1.3	sample1.3_spot_23x9	23	9	0	9	1.73567	13.8981	0	0.647571	-0.647571	SLC
sample1.3	sample1.3_spot_24x10	24	10	0	65	1.73567	13.8981	0	4.6769	-4.6769	SLC
sample1.3	sample1.3_spot_24x11	24	11	3	98	1.73567	13.8981	1.72844	7.05133	-7.05133	SLC
sample1.3	sample1.3_spot_24x12	24	12	0	27	1.73567	13.8981	0	1.94271	-1.94271	SLC
sample1.3	sample1.3_spot_24x13	24	13	9	40	1.73567	13.8981	5.18532	2.87809	5.18532	ELK4
sample1.3	sample1.3_spot_24x14	24	14	0	24	1.73567	13.8981	0	1.72686	-1.72686	SLC
sample1.3	sample1.3_spot_24x15	24	15	2	37	1.73567	13.8981	1.15229	2.66224	-2.66224	SLC
sample1.3	sample1.3_spot_24x16	24	16	5	92	1.73567	13.8981	2.88073	6.61962	-6.61962	SLC
sample1.3	sample1.3_spot_24x17	24	17	0	92	1.73567	13.8981	0	6.61962	-6.61962	SLC
sample1.3	sample1.3_spot_24x18	24	18	0	21	1.73567	13.8981	0	1.511	-1.511	SLC
sample1.3	sample1.3_spot_24x19	24	19	1	9	1.73567	13.8981	0.576147	0.647571	-0.647571	SLC
sample1.3	sample1.3_spot_24x2	24	2	8	71	1.73567	13.8981	4.60917	5.10862	-5.10862	SLC
sample1.3	sample1.3_spot_24x20	24	20	0	2	1.73567	13.8981	0	0.143905	-0.143905	SLC
sample1.3	sample1.3_spot_24x21	24	21	0	8	1.73567	13.8981	0	0.575619	-0.575619	SLC
sample1.3	sample1.3_spot_24x22	24	22	0	0	1.73567	13.8981	0	0	0	ELK4
sample1.3	sample1.3_spot_24x3	24	3	1	45	1.73567	13.8981	0.576147	3.23786	-3.23786	SLC
sample1.3	sample1.3_spot_24x4	24	4	1	3	1.73567	13.8981	0.576147	0.215857	0.576147	ELK4
sample1.3	sample1.3_spot_24x5	24	5	4	13	1.73567	13.8981	2.30459	0.93538	2.30459	ELK4
sample1.3	sample1.3_spot_24x6	24	6	0	42	1.73567	13.8981	0	3.022	-3.022	SLC
sample1.3	sample1.3_spot_24x7	24	7	0	17	1.73567	13.8981	0	1.22319	-1.22319	SLC
sample1.3	sample1.3_spot_24x8	24	8	2	18	1.73567	13.8981	1.15229	1.29514	-1.29514	SLC
sample1.3	sample1.3_spot_24x9	24	9	1	34	1.73567	13.8981	0.576147	2.44638	-2.44638	SLC
sample1.3	sample1.3_spot_25x10	25	10	0	1	1.73567	13.8981	0	0.0719523	-0.0719523	SLC
sample1.3	sample1.3_spot_25x11	25	11	0	0	1.73567	13.8981	0	0	0	ELK4
sample1.3	sample1.3_spot_25x12	25	12	0	8	1.73567	13.8981	0	0.575619	-0.575619	SLC
sample1.3	sample1.3_spot_25x13	25	13	10	17	1.73567	13.8981	5.76147	1.22319	5.76147	ELK4
sample1.3	sample1.3_spot_25x14	25	14	4	25	1.73567	13.8981	2.30459	1.79881	2.30459	ELK4
sample1.3	sample1.3_spot_25x15	25	15	6	22	1.73567	13.8981	3.45688	1.58295	3.45688	ELK4
sample1.3	sample1.3_spot_25x16	25	16	1	17	1.73567	13.8981	0.576147	1.22319	-1.22319	SLC
sample1.3	sample1.3_spot_25x17	25	17	0	4	1.73567	13.8981	0	0.287809	-0.287809	SLC
sample1.3	sample1.3_spot_25x18	25	18	0	25	1.73567	13.8981	0	1.79881	-1.79881	SLC
sample1.3	sample1.3_spot_25x19	25	19	1	6	1.73567	13.8981	0.576147	0.431714	0.576147	ELK4
sample1.3	sample1.3_spot_25x2	25	2	0	34	1.73567	13.8981	0	2.44638	-2.44638	SLC
sample1.3	sample1.3_spot_25x20	25	20	0	27	1.73567	13.8981	0	1.94271	-1.94271	SLC
sample1.3	sample1.3_spot_25x21	25	21	0	0	1.73567	13.8981	0	0	0	ELK4
sample1.3	sample1.3_spot_25x22	25	22	1	0	1.73567	13.8981	0.576147	0	0.576147	ELK4
sample1.3	sample1.3_spot_25x3	25	3	2	55	1.73567	13.8981	1.15229	3.95738	-3.95738	SLC
sample1.3	sample1.3_spot_25x4	25	4	2	16	1.73567	13.8981	1.15229	1.15124	1.15229	ELK4
sample1.3	sample1.3_spot_25x5	25	5	1	19	1.73567	13.8981	0.576147	1.36709	-1.36709	SLC
sample1.3	sample1.3_spot_25x6	25	6	0	15	1.73567	13.8981	0	1.07929	-1.07929	SLC
sample1.3	sample1.3_spot_25x7	25	7	0	32	1.73567	13.8981	0	2.30247	-2.30247	SLC
sample1.3	sample1.3_spot_25x8	25	8	17	35	1.73567	13.8981	9.7945	2.51833	9.7945	ELK4
sample1.3	sample1.3_spot_25x9	25	9	4	16	1.73567	13.8981	2.30459	1.15124	2.30459	ELK4
sample1.3	sample1.3_spot_26x10	26	10	5	76	1.73567	13.8981	2.88073	5.46838	-5.46838	SLC
sample1.3	sample1.3_spot_26x11	26	11	0	7	1.73567	13.8981	0	0.503666	-0.503666	SLC
sample1.3	sample1.3_spot_26x12	26	12	0	6	1.73567	13.8981	0	0.431714	-0.431714	SLC
sample1.3	sample1.3_spot_26x13	26	13	4	27	1.73567	13.8981	2.30459	1.94271	2.30459	ELK4
sample1.3	sample1.3_spot_26x14	26	14	0	9	1.73567	13.8981	0	0.647571	-0.647571	SLC
sample1.3	sample1.3_spot_26x15	26	15	0	16	1.73567	13.8981	0	1.15124	-1.15124	SLC
sample1.3	sample1.3_spot_26x16	26	16	0	20	1.73567	13.8981	0	1.43905	-1.43905	SLC
sample1.3	sample1.3_spot_26x17	26	17	0	34	1.73567	13.8981	0	2.44638	-2.44638	SLC
sample1.3	sample1.3_spot_26x18	26	18	0	3	1.73567	13.8981	0	0.215857	-0.215857	SLC
sample1.3	sample1.3_spot_26x19	26	19	0	1	1.73567	13.8981	0	0.0719523	-0.0719523	SLC
sample1.3	sample1.3_spot_26x2	26	2	0	81	1.73567	13.8981	0	5.82814	-5.82814	SLC
sample1.3	sample1.3_spot_26x20	26	20	0	13	1.73567	13.8981	0	0.93538	-0.93538	SLC
sample1.3	sample1.3_spot_26x21	26	21	0	0	1.73567	13.8981	0	0	0	ELK4
sample1.3	sample1.3_spot_26x22	26	22	3	1	1.73567	13.8981	1.72844	0.0719523	1.72844	ELK4
sample1.3	sample1.3_spot_26x3	26	3	3	49	1.73567	13.8981	1.72844	3.52566	-3.52566	SLC
sample1.3	sample1.3_spot_26x4	26	4	2	16	1.73567	13.8981	1.15229	1.15124	1.15229	ELK4
sample1.3	sample1.3_spot_26x5	26	5	1	15	1.73567	13.8981	0.576147	1.07929	-1.07929	SLC
sample1.3	sample1.3_spot_26x6	26	6	5	25	1.73567	13.8981	2.88073	1.79881	2.88073	ELK4
sample1.3	sample1.3_spot_26x7	26	7	0	12	1.73567	13.8981	0	0.863428	-0.863428	SLC
sample1.3	sample1.3_spot_26x8	26	8	4	51	1.73567	13.8981	2.30459	3.66957	-3.66957	SLC
sample1.3	sample1.3_spot_26x9	26	9	34	81	1.73567	13.8981	19.589	5.82814	19.589	ELK4
sample1.3	sample1.3_spot_27x10	27	10	2	8	1.73567	13.8981	1.15229	0.575619	1.15229	ELK4
sample1.3	sample1.3_spot_27x11	27	11	0	31	1.73567	13.8981	0	2.23052	-2.23052	SLC
sample1.3	sample1.3_spot_27x12	27	12	0	33	1.73567	13.8981	0	2.37443	-2.37443	SLC
sample1.3	sample1.3_spot_27x13	27	13	2	69	1.73567	13.8981	1.15229	4.96471	-4.96471	SLC
sample1.3	sample1.3_spot_27x14	27	14	1	22	1.73567	13.8981	0.576147	1.58295	-1.58295	SLC
sample1.3	sample1.3_spot_27x15	27	15	3	15	1.73567	13.8981	1.72844	1.07929	1.72844	ELK4
sample1.3	sample1.3_spot_27x17	27	17	0	58	1.73567	13.8981	0	4.17324	-4.17324	SLC
sample1.3	sample1.3_spot_27x18	27	18	0	0	1.73567	13.8981	0	0	0	ELK4
sample1.3	sample1.3_spot_27x19	27	19	0	17	1.73567	13.8981	0	1.22319	-1.22319	SLC
sample1.3	sample1.3_spot_27x2	27	2	18	146	1.73567	13.8981	10.3706	10.505	-10.505	SLC
sample1.3	sample1.3_spot_27x20	27	20	0	9	1.73567	13.8981	0	0.647571	-0.647571	SLC
sample1.3	sample1.3_spot_27x21	27	21	0	6	1.73567	13.8981	0	0.431714	-0.431714	SLC
sample1.3	sample1.3_spot_27x22	27	22	0	6	1.73567	13.8981	0	0.431714	-0.431714	SLC
sample1.3	sample1.3_spot_27x3	27	3	4	50	1.73567	13.8981	2.30459	3.59762	-3.59762	SLC
sample1.3	sample1.3_spot_27x4	27	4	0	18	1.73567	13.8981	0	1.29514	-1.29514	SLC
sample1.3	sample1.3_spot_27x5	27	5	0	8	1.73567	13.8981	0	0.575619	-0.575619	SLC
sample1.3	sample1.3_spot_27x6	27	6	1	15	1.73567	13.8981	0.576147	1.07929	-1.07929	SLC
sample1.3	sample1.3_spot_27x7	27	7	4	25	1.73567	13.8981	2.30459	1.79881	2.30459	ELK4
sample1.3	sample1.3_spot_27x8	27	8	0	25	1.73567	13.8981	0	1.79881	-1.79881	SLC
sample1.3	sample1.3_spot_27x9	27	9	0	17	1.73567	13.8981	0	1.22319	-1.22319	SLC
sample1.3	sample1.3_spot_28x10	28	10	49	69	1.73567	13.8981	28.2312	4.96471	28.2312	ELK4
sample1.3	sample1.3_spot_28x11	28	11	0	3	1.73567	13.8981	0	0.215857	-0.215857	SLC
sample1.3	sample1.3_spot_28x12	28	12	7	44	1.73567	13.8981	4.03303	3.1659	4.03303	ELK4
sample1.3	sample1.3_spot_28x13	28	13	4	1	1.73567	13.8981	2.30459	0.0719523	2.30459	ELK4
sample1.3	sample1.3_spot_28x14	28	14	0	0	1.73567	13.8981	0	0	0	ELK4
sample1.3	sample1.3_spot_28x15	28	15	0	20	1.73567	13.8981	0	1.43905	-1.43905	SLC
sample1.3	sample1.3_spot_28x16	28	16	21	58	1.73567	13.8981	12.0991	4.17324	12.0991	ELK4
sample1.3	sample1.3_spot_28x17	28	17	1	1	1.73567	13.8981	0.576147	0.0719523	0.576147	ELK4
sample1.3	sample1.3_spot_28x18	28	18	0	5	1.73567	13.8981	0	0.359762	-0.359762	SLC
sample1.3	sample1.3_spot_28x19	28	19	0	0	1.73567	13.8981	0	0	0	ELK4
sample1.3	sample1.3_spot_28x2	28	2	1	29	1.73567	13.8981	0.576147	2.08662	-2.08662	SLC
sample1.3	sample1.3_spot_28x20	28	20	0	0	1.73567	13.8981	0	0	0	ELK4
sample1.3	sample1.3_spot_28x21	28	21	0	15	1.73567	13.8981	0	1.07929	-1.07929	SLC
sample1.3	sample1.3_spot_28x22	28	22	0	2	1.73567	13.8981	0	0.143905	-0.143905	SLC
sample1.3	sample1.3_spot_28x23	28	23	0	0	1.73567	13.8981	0	0	0	ELK4
sample1.3	sample1.3_spot_28x3	28	3	2	13	1.73567	13.8981	1.15229	0.93538	1.15229	ELK4
sample1.3	sample1.3_spot_28x4	28	4	0	35	1.73567	13.8981	0	2.51833	-2.51833	SLC
sample1.3	sample1.3_spot_28x5	28	5	0	12	1.73567	13.8981	0	0.863428	-0.863428	SLC
sample1.3	sample1.3_spot_28x6	28	6	0	9	1.73567	13.8981	0	0.647571	-0.647571	SLC
sample1.3	sample1.3_spot_28x7	28	7	0	20	1.73567	13.8981	0	1.43905	-1.43905	SLC
sample1.3	sample1.3_spot_28x8	28	8	0	19	1.73567	13.8981	0	1.36709	-1.36709	SLC
sample1.3	sample1.3_spot_28x9	28	9	3	42	1.73567	13.8981	1.72844	3.022	-3.022	SLC
sample1.3	sample1.3_spot_29x10	29	10	5	66	1.73567	13.8981	2.88073	4.74885	-4.74885	SLC
sample1.3	sample1.3_spot_29x11	29	11	1	37	1.73567	13.8981	0.576147	2.66224	-2.66224	SLC
sample1.3	sample1.3_spot_29x12	29	12	0	31	1.73567	13.8981	0	2.23052	-2.23052	SLC
sample1.3	sample1.3_spot_29x13	29	13	0	19	1.73567	13.8981	0	1.36709	-1.36709	SLC
sample1.3	sample1.3_spot_29x14	29	14	0	0	1.73567	13.8981	0	0	0	ELK4
sample1.3	sample1.3_spot_29x15	29	15	1	28	1.73567	13.8981	0.576147	2.01467	-2.01467	SLC
sample1.3	sample1.3_spot_29x16	29	16	1	83	1.73567	13.8981	0.576147	5.97204	-5.97204	SLC
sample1.3	sample1.3_spot_29x17	29	17	2	6	1.73567	13.8981	1.15229	0.431714	1.15229	ELK4
sample1.3	sample1.3_spot_29x18	29	18	0	0	1.73567	13.8981	0	0	0	ELK4
sample1.3	sample1.3_spot_29x19	29	19	3	6	1.73567	13.8981	1.72844	0.431714	1.72844	ELK4
sample1.3	sample1.3_spot_29x2	29	2	0	0	1.73567	13.8981	0	0	0	ELK4
sample1.3	sample1.3_spot_29x20	29	20	0	21	1.73567	13.8981	0	1.511	-1.511	SLC
sample1.3	sample1.3_spot_29x21	29	21	0	43	1.73567	13.8981	0	3.09395	-3.09395	SLC
sample1.3	sample1.3_spot_29x22	29	22	9	7	1.73567	13.8981	5.18532	0.503666	5.18532	ELK4
sample1.3	sample1.3_spot_29x23	29	23	0	0	1.73567	13.8981	0	0	0	ELK4
sample1.3	sample1.3_spot_29x3	29	3	0	18	1.73567	13.8981	0	1.29514	-1.29514	SLC
sample1.3	sample1.3_spot_29x4	29	4	0	30	1.73567	13.8981	0	2.15857	-2.15857	SLC
sample1.3	sample1.3_spot_29x5	29	5	1	19	1.73567	13.8981	0.576147	1.36709	-1.36709	SLC
sample1.3	sample1.3_spot_29x6	29	6	3	12	1.73567	13.8981	1.72844	0.863428	1.72844	ELK4
sample1.3	sample1.3_spot_29x7	29	7	4	0	1.73567	13.8981	2.30459	0	2.30459	ELK4
sample1.3	sample1.3_spot_29x8	29	8	6	31	1.73567	13.8981	3.45688	2.23052	3.45688	ELK4
sample1.3	sample1.3_spot_29x9	29	9	2	31	1.73567	13.8981	1.15229	2.23052	-2.23052	SLC
sample1.3	sample1.3_spot_2x10	2	10	0	7	1.73567	13.8981	0	0.503666	-0.503666	SLC
sample1.3	sample1.3_spot_2x11	2	11	0	0	1.73567	13.8981	0	0	0	ELK4
sample1.3	sample1.3_spot_2x12	2	12	0	2	1.73567	13.8981	0	0.143905	-0.143905	SLC
sample1.3	sample1.3_spot_2x13	2	13	0	0	1.73567	13.8981	0	0	0	ELK4
sample1.3	sample1.3_spot_2x14	2	14	0	0	1.73567	13.8981	0	0	0	ELK4
sample1.3	sample1.3_spot_2x15	2	15	1	3	1.73567	13.8981	0.576147	0.215857	0.576147	ELK4
sample1.3	sample1.3_spot_2x16	2	16	0	6	1.73567	13.8981	0	0.431714	-0.431714	SLC
sample1.3	sample1.3_spot_2x17	2	17	0	2	1.73567	13.8981	0	0.143905	-0.143905	SLC
sample1.3	sample1.3_spot_2x18	2	18	0	10	1.73567	13.8981	0	0.719523	-0.719523	SLC
sample1.3	sample1.3_spot_2x19	2	19	0	0	1.73567	13.8981	0	0	0	ELK4
sample1.3	sample1.3_spot_2x20	2	20	0	1	1.73567	13.8981	0	0.0719523	-0.0719523	SLC
sample1.3	sample1.3_spot_2x21	2	21	1	0	1.73567	13.8981	0.576147	0	0.576147	ELK4
sample1.3	sample1.3_spot_2x22	2	22	0	0	1.73567	13.8981	0	0	0	ELK4
sample1.3	sample1.3_spot_2x6	2	6	3	7	1.73567	13.8981	1.72844	0.503666	1.72844	ELK4
sample1.3	sample1.3_spot_2x7	2	7	0	0	1.73567	13.8981	0	0	0	ELK4
sample1.3	sample1.3_spot_2x8	2	8	0	16	1.73567	13.8981	0	1.15124	-1.15124	SLC
sample1.3	sample1.3_spot_2x9	2	9	0	0	1.73567	13.8981	0	0	0	ELK4
sample1.3	sample1.3_spot_30x10	30	10	7	60	1.73567	13.8981	4.03303	4.31714	-4.31714	SLC
sample1.3	sample1.3_spot_30x11	30	11	3	12	1.73567	13.8981	1.72844	0.863428	1.72844	ELK4
sample1.3	sample1.3_spot_30x12	30	12	1	63	1.73567	13.8981	0.576147	4.533	-4.533	SLC
sample1.3	sample1.3_spot_30x13	30	13	1	47	1.73567	13.8981	0.576147	3.38176	-3.38176	SLC
sample1.3	sample1.3_spot_30x14	30	14	1	3	1.73567	13.8981	0.576147	0.215857	0.576147	ELK4
sample1.3	sample1.3_spot_30x15	30	15	0	11	1.73567	13.8981	0	0.791476	-0.791476	SLC
sample1.3	sample1.3_spot_30x16	30	16	0	29	1.73567	13.8981	0	2.08662	-2.08662	SLC
sample1.3	sample1.3_spot_30x17	30	17	0	15	1.73567	13.8981	0	1.07929	-1.07929	SLC
sample1.3	sample1.3_spot_30x18	30	18	0	1	1.73567	13.8981	0	0.0719523	-0.0719523	SLC
sample1.3	sample1.3_spot_30x19	30	19	3	0	1.73567	13.8981	1.72844	0	1.72844	ELK4
sample1.3	sample1.3_spot_30x2	30	2	0	10	1.73567	13.8981	0	0.719523	-0.719523	SLC
sample1.3	sample1.3_spot_30x20	30	20	0	51	1.73567	13.8981	0	3.66957	-3.66957	SLC
sample1.3	sample1.3_spot_30x21	30	21	0	13	1.73567	13.8981	0	0.93538	-0.93538	SLC
sample1.3	sample1.3_spot_30x22	30	22	0	42	1.73567	13.8981	0	3.022	-3.022	SLC
sample1.3	sample1.3_spot_30x23	30	23	0	9	1.73567	13.8981	0	0.647571	-0.647571	SLC
sample1.3	sample1.3_spot_30x3	30	3	0	5	1.73567	13.8981	0	0.359762	-0.359762	SLC
sample1.3	sample1.3_spot_30x4	30	4	2	34	1.73567	13.8981	1.15229	2.44638	-2.44638	SLC
sample1.3	sample1.3_spot_30x5	30	5	0	29	1.73567	13.8981	0	2.08662	-2.08662	SLC
sample1.3	sample1.3_spot_30x6	30	6	4	15	1.73567	13.8981	2.30459	1.07929	2.30459	ELK4
sample1.3	sample1.3_spot_30x8	30	8	2	43	1.73567	13.8981	1.15229	3.09395	-3.09395	SLC
sample1.3	sample1.3_spot_30x9	30	9	4	13	1.73567	13.8981	2.30459	0.93538	2.30459	ELK4
sample1.3	sample1.3_spot_31x10	31	10	0	36	1.73567	13.8981	0	2.59028	-2.59028	SLC
sample1.3	sample1.3_spot_31x11	31	11	1	38	1.73567	13.8981	0.576147	2.73419	-2.73419	SLC
sample1.3	sample1.3_spot_31x12	31	12	0	5	1.73567	13.8981	0	0.359762	-0.359762	SLC
sample1.3	sample1.3_spot_31x13	31	13	0	27	1.73567	13.8981	0	1.94271	-1.94271	SLC
sample1.3	sample1.3_spot_31x14	31	14	4	37	1.73567	13.8981	2.30459	2.66224	-2.66224	SLC
sample1.3	sample1.3_spot_31x15	31	15	6	40	1.73567	13.8981	3.45688	2.87809	3.45688	ELK4
sample1.3	sample1.3_spot_31x16	31	16	0	29	1.73567	13.8981	0	2.08662	-2.08662	SLC
sample1.3	sample1.3_spot_31x17	31	17	10	43	1.73567	13.8981	5.76147	3.09395	5.76147	ELK4
sample1.3	sample1.3_spot_31x18	31	18	0	32	1.73567	13.8981	0	2.30247	-2.30247	SLC
sample1.3	sample1.3_spot_31x19	31	19	0	8	1.73567	13.8981	0	0.575619	-0.575619	SLC
sample1.3	sample1.3_spot_31x2	31	2	9	6	1.73567	13.8981	5.18532	0.431714	5.18532	ELK4
sample1.3	sample1.3_spot_31x20	31	20	0	33	1.73567	13.8981	0	2.37443	-2.37443	SLC
sample1.3	sample1.3_spot_31x21	31	21	0	0	1.73567	13.8981	0	0	0	ELK4
sample1.3	sample1.3_spot_31x22	31	22	1	7	1.73567	13.8981	0.576147	0.503666	0.576147	ELK4
sample1.3	sample1.3_spot_31x3	31	3	0	13	1.73567	13.8981	0	0.93538	-0.93538	SLC
sample1.3	sample1.3_spot_31x4	31	4	1	71	1.73567	13.8981	0.576147	5.10862	-5.10862	SLC
sample1.3	sample1.3_spot_31x5	31	5	1	4	1.73567	13.8981	0.576147	0.287809	0.576147	ELK4
sample1.3	sample1.3_spot_31x6	31	6	0	25	1.73567	13.8981	0	1.79881	-1.79881	SLC
sample1.3	sample1.3_spot_31x7	31	7	1	26	1.73567	13.8981	0.576147	1.87076	-1.87076	SLC
sample1.3	sample1.3_spot_31x8	31	8	4	72	1.73567	13.8981	2.30459	5.18057	-5.18057	SLC
sample1.3	sample1.3_spot_31x9	31	9	0	14	1.73567	13.8981	0	1.00733	-1.00733	SLC
sample1.3	sample1.3_spot_32x10	32	10	6	12	1.73567	13.8981	3.45688	0.863428	3.45688	ELK4
sample1.3	sample1.3_spot_32x11	32	11	14	56	1.73567	13.8981	8.06606	4.02933	8.06606	ELK4
sample1.3	sample1.3_spot_32x12	32	12	13	36	1.73567	13.8981	7.48991	2.59028	7.48991	ELK4
sample1.3	sample1.3_spot_32x13	32	13	9	61	1.73567	13.8981	5.18532	4.38909	5.18532	ELK4
sample1.3	sample1.3_spot_32x14	32	14	3	29	1.73567	13.8981	1.72844	2.08662	-2.08662	SLC
sample1.3	sample1.3_spot_32x15	32	15	1	26	1.73567	13.8981	0.576147	1.87076	-1.87076	SLC
sample1.3	sample1.3_spot_32x16	32	16	2	14	1.73567	13.8981	1.15229	1.00733	1.15229	ELK4
sample1.3	sample1.3_spot_32x17	32	17	10	32	1.73567	13.8981	5.76147	2.30247	5.76147	ELK4
sample1.3	sample1.3_spot_32x18	32	18	1	38	1.73567	13.8981	0.576147	2.73419	-2.73419	SLC
sample1.3	sample1.3_spot_32x19	32	19	0	6	1.73567	13.8981	0	0.431714	-0.431714	SLC
sample1.3	sample1.3_spot_32x2	32	2	0	28	1.73567	13.8981	0	2.01467	-2.01467	SLC
sample1.3	sample1.3_spot_32x20	32	20	3	32	1.73567	13.8981	1.72844	2.30247	-2.30247	SLC
sample1.3	sample1.3_spot_32x21	32	21	0	12	1.73567	13.8981	0	0.863428	-0.863428	SLC
sample1.3	sample1.3_spot_32x22	32	22	0	0	1.73567	13.8981	0	0	0	ELK4
sample1.3	sample1.3_spot_32x3	32	3	6	23	1.73567	13.8981	3.45688	1.6549	3.45688	ELK4
sample1.3	sample1.3_spot_32x4	32	4	3	16	1.73567	13.8981	1.72844	1.15124	1.72844	ELK4
sample1.3	sample1.3_spot_32x5	32	5	1	13	1.73567	13.8981	0.576147	0.93538	-0.93538	SLC
sample1.3	sample1.3_spot_32x6	32	6	0	6	1.73567	13.8981	0	0.431714	-0.431714	SLC
sample1.3	sample1.3_spot_32x7	32	7	0	15	1.73567	13.8981	0	1.07929	-1.07929	SLC
sample1.3	sample1.3_spot_32x8	32	8	9	18	1.73567	13.8981	5.18532	1.29514	5.18532	ELK4
sample1.3	sample1.3_spot_32x9	32	9	7	6	1.73567	13.8981	4.03303	0.431714	4.03303	ELK4
sample1.3	sample1.3_spot_3x10	3	10	1	0	1.73567	13.8981	0.576147	0	0.576147	ELK4
sample1.3	sample1.3_spot_3x11	3	11	0	0	1.73567	13.8981	0	0	0	ELK4
sample1.3	sample1.3_spot_3x12	3	12	0	0	1.73567	13.8981	0	0	0	ELK4
sample1.3	sample1.3_spot_3x13	3	13	0	10	1.73567	13.8981	0	0.719523	-0.719523	SLC
sample1.3	sample1.3_spot_3x14	3	14	0	0	1.73567	13.8981	0	0	0	ELK4
sample1.3	sample1.3_spot_3x15	3	15	1	0	1.73567	13.8981	0.576147	0	0.576147	ELK4
sample1.3	sample1.3_spot_3x16	3	16	0	0	1.73567	13.8981	0	0	0	ELK4
sample1.3	sample1.3_spot_3x17	3	17	0	19	1.73567	13.8981	0	1.36709	-1.36709	SLC
sample1.3	sample1.3_spot_3x18	3	18	0	0	1.73567	13.8981	0	0	0	ELK4
sample1.3	sample1.3_spot_3x19	3	19	2	1	1.73567	13.8981	1.15229	0.0719523	1.15229	ELK4
sample1.3	sample1.3_spot_3x20	3	20	0	23	1.73567	13.8981	0	1.6549	-1.6549	SLC
sample1.3	sample1.3_spot_3x21	3	21	0	0	1.73567	13.8981	0	0	0	ELK4
sample1.3	sample1.3_spot_3x22	3	22	0	21	1.73567	13.8981	0	1.511	-1.511	SLC
sample1.3	sample1.3_spot_3x6	3	6	0	0	1.73567	13.8981	0	0	0	ELK4
sample1.3	sample1.3_spot_3x7	3	7	0	14	1.73567	13.8981	0	1.00733	-1.00733	SLC
sample1.3	sample1.3_spot_3x8	3	8	0	3	1.73567	13.8981	0	0.215857	-0.215857	SLC
sample1.3	sample1.3_spot_3x9	3	9	0	0	1.73567	13.8981	0	0	0	ELK4
sample1.3	sample1.3_spot_4x10	4	10	1	0	1.73567	13.8981	0.576147	0	0.576147	ELK4
sample1.3	sample1.3_spot_4x11	4	11	0	0	1.73567	13.8981	0	0	0	ELK4
sample1.3	sample1.3_spot_4x12	4	12	0	0	1.73567	13.8981	0	0	0	ELK4
sample1.3	sample1.3_spot_4x13	4	13	0	0	1.73567	13.8981	0	0	0	ELK4
sample1.3	sample1.3_spot_4x14	4	14	0	0	1.73567	13.8981	0	0	0	ELK4
sample1.3	sample1.3_spot_4x15	4	15	0	4	1.73567	13.8981	0	0.287809	-0.287809	SLC
sample1.3	sample1.3_spot_4x16	4	16	0	0	1.73567	13.8981	0	0	0	ELK4
sample1.3	sample1.3_spot_4x17	4	17	0	11	1.73567	13.8981	0	0.791476	-0.791476	SLC
sample1.3	sample1.3_spot_4x18	4	18	0	12	1.73567	13.8981	0	0.863428	-0.863428	SLC
sample1.3	sample1.3_spot_4x19	4	19	0	1	1.73567	13.8981	0	0.0719523	-0.0719523	SLC
sample1.3	sample1.3_spot_4x20	4	20	0	3	1.73567	13.8981	0	0.215857	-0.215857	SLC
sample1.3	sample1.3_spot_4x21	4	21	0	0	1.73567	13.8981	0	0	0	ELK4
sample1.3	sample1.3_spot_4x22	4	22	0	2	1.73567	13.8981	0	0.143905	-0.143905	SLC
sample1.3	sample1.3_spot_4x6	4	6	0	7	1.73567	13.8981	0	0.503666	-0.503666	SLC
sample1.3	sample1.3_spot_4x7	4	7	0	0	1.73567	13.8981	0	0	0	ELK4
sample1.3	sample1.3_spot_4x8	4	8	0	3	1.73567	13.8981	0	0.215857	-0.215857	SLC
sample1.3	sample1.3_spot_4x9	4	9	0	4	1.73567	13.8981	0	0.287809	-0.287809	SLC
sample1.3	sample1.3_spot_5x10	5	10	0	0	1.73567	13.8981	0	0	0	ELK4
sample1.3	sample1.3_spot_5x11	5	11	3	1	1.73567	13.8981	1.72844	0.0719523	1.72844	ELK4
sample1.3	sample1.3_spot_5x12	5	12	3	0	1.73567	13.8981	1.72844	0	1.72844	ELK4
sample1.3	sample1.3_spot_5x13	5	13	0	0	1.73567	13.8981	0	0	0	ELK4
sample1.3	sample1.3_spot_5x14	5	14	0	0	1.73567	13.8981	0	0	0	ELK4
sample1.3	sample1.3_spot_5x15	5	15	0	34	1.73567	13.8981	0	2.44638	-2.44638	SLC
sample1.3	sample1.3_spot_5x16	5	16	0	0	1.73567	13.8981	0	0	0	ELK4
sample1.3	sample1.3_spot_5x17	5	17	0	0	1.73567	13.8981	0	0	0	ELK4
sample1.3	sample1.3_spot_5x18	5	18	0	11	1.73567	13.8981	0	0.791476	-0.791476	SLC
sample1.3	sample1.3_spot_5x19	5	19	0	21	1.73567	13.8981	0	1.511	-1.511	SLC
sample1.3	sample1.3_spot_5x20	5	20	0	0	1.73567	13.8981	0	0	0	ELK4
sample1.3	sample1.3_spot_5x21	5	21	18	45	1.73567	13.8981	10.3706	3.23786	10.3706	ELK4
sample1.3	sample1.3_spot_5x22	5	22	0	2	1.73567	13.8981	0	0.143905	-0.143905	SLC
sample1.3	sample1.3_spot_5x6	5	6	0	4	1.73567	13.8981	0	0.287809	-0.287809	SLC
sample1.3	sample1.3_spot_5x7	5	7	0	14	1.73567	13.8981	0	1.00733	-1.00733	SLC
sample1.3	sample1.3_spot_5x8	5	8	0	3	1.73567	13.8981	0	0.215857	-0.215857	SLC
sample1.3	sample1.3_spot_5x9	5	9	1	2	1.73567	13.8981	0.576147	0.143905	0.576147	ELK4
sample1.3	sample1.3_spot_6x10	6	10	1	12	1.73567	13.8981	0.576147	0.863428	-0.863428	SLC
sample1.3	sample1.3_spot_6x11	6	11	0	1	1.73567	13.8981	0	0.0719523	-0.0719523	SLC
sample1.3	sample1.3_spot_6x12	6	12	0	0	1.73567	13.8981	0	0	0	ELK4
sample1.3	sample1.3_spot_6x13	6	13	0	3	1.73567	13.8981	0	0.215857	-0.215857	SLC
sample1.3	sample1.3_spot_6x14	6	14	1	3	1.73567	13.8981	0.576147	0.215857	0.576147	ELK4
sample1.3	sample1.3_spot_6x15	6	15	0	2	1.73567	13.8981	0	0.143905	-0.143905	SLC
sample1.3	sample1.3_spot_6x16	6	16	0	12	1.73567	13.8981	0	0.863428	-0.863428	SLC
sample1.3	sample1.3_spot_6x17	6	17	0	0	1.73567	13.8981	0	0	0	ELK4
sample1.3	sample1.3_spot_6x18	6	18	1	4	1.73567	13.8981	0.576147	0.287809	0.576147	ELK4
sample1.3	sample1.3_spot_6x19	6	19	0	0	1.73567	13.8981	0	0	0	ELK4
sample1.3	sample1.3_spot_6x2	6	2	0	3	1.73567	13.8981	0	0.215857	-0.215857	SLC
sample1.3	sample1.3_spot_6x20	6	20	0	0	1.73567	13.8981	0	0	0	ELK4
sample1.3	sample1.3_spot_6x21	6	21	0	0	1.73567	13.8981	0	0	0	ELK4
sample1.3	sample1.3_spot_6x22	6	22	0	8	1.73567	13.8981	0	0.575619	-0.575619	SLC
sample1.3	sample1.3_spot_6x3	6	3	0	0	1.73567	13.8981	0	0	0	ELK4
sample1.3	sample1.3_spot_6x4	6	4	0	13	1.73567	13.8981	0	0.93538	-0.93538	SLC
sample1.3	sample1.3_spot_6x5	6	5	3	4	1.73567	13.8981	1.72844	0.287809	1.72844	ELK4
sample1.3	sample1.3_spot_6x6	6	6	0	34	1.73567	13.8981	0	2.44638	-2.44638	SLC
sample1.3	sample1.3_spot_6x7	6	7	0	12	1.73567	13.8981	0	0.863428	-0.863428	SLC
sample1.3	sample1.3_spot_6x8	6	8	0	1	1.73567	13.8981	0	0.0719523	-0.0719523	SLC
sample1.3	sample1.3_spot_6x9	6	9	0	1	1.73567	13.8981	0	0.0719523	-0.0719523	SLC
sample1.3	sample1.3_spot_7x10	7	10	0	4	1.73567	13.8981	0	0.287809	-0.287809	SLC
sample1.3	sample1.3_spot_7x11	7	11	0	0	1.73567	13.8981	0	0	0	ELK4
sample1.3	sample1.3_spot_7x12	7	12	1	49	1.73567	13.8981	0.576147	3.52566	-3.52566	SLC
sample1.3	sample1.3_spot_7x13	7	13	0	0	1.73567	13.8981	0	0	0	ELK4
sample1.3	sample1.3_spot_7x14	7	14	0	28	1.73567	13.8981	0	2.01467	-2.01467	SLC
sample1.3	sample1.3_spot_7x15	7	15	0	0	1.73567	13.8981	0	0	0	ELK4
sample1.3	sample1.3_spot_7x16	7	16	0	0	1.73567	13.8981	0	0	0	ELK4
sample1.3	sample1.3_spot_7x17	7	17	0	0	1.73567	13.8981	0	0	0	ELK4
sample1.3	sample1.3_spot_7x18	7	18	0	0	1.73567	13.8981	0	0	0	ELK4
sample1.3	sample1.3_spot_7x19	7	19	0	12	1.73567	13.8981	0	0.863428	-0.863428	SLC
sample1.3	sample1.3_spot_7x2	7	2	0	13	1.73567	13.8981	0	0.93538	-0.93538	SLC
sample1.3	sample1.3_spot_7x20	7	20	0	0	1.73567	13.8981	0	0	0	ELK4
sample1.3	sample1.3_spot_7x21	7	21	0	2	1.73567	13.8981	0	0.143905	-0.143905	SLC
sample1.3	sample1.3_spot_7x22	7	22	1	10	1.73567	13.8981	0.576147	0.719523	-0.719523	SLC
sample1.3	sample1.3_spot_7x3	7	3	3	8	1.73567	13.8981	1.72844	0.575619	1.72844	ELK4
sample1.3	sample1.3_spot_7x4	7	4	1	28	1.73567	13.8981	0.576147	2.01467	-2.01467	SLC
sample1.3	sample1.3_spot_7x5	7	5	0	15	1.73567	13.8981	0	1.07929	-1.07929	SLC
sample1.3	sample1.3_spot_7x6	7	6	0	10	1.73567	13.8981	0	0.719523	-0.719523	SLC
sample1.3	sample1.3_spot_7x7	7	7	0	0	1.73567	13.8981	0	0	0	ELK4
sample1.3	sample1.3_spot_7x8	7	8	0	9	1.73567	13.8981	0	0.647571	-0.647571	SLC
sample1.3	sample1.3_spot_7x9	7	9	1	4	1.73567	13.8981	0.576147	0.287809	0.576147	ELK4
sample1.3	sample1.3_spot_8x10	8	10	0	0	1.73567	13.8981	0	0	0	ELK4
sample1.3	sample1.3_spot_8x11	8	11	0	0	1.73567	13.8981	0	0	0	ELK4
sample1.3	sample1.3_spot_8x12	8	12	1	3	1.73567	13.8981	0.576147	0.215857	0.576147	ELK4
sample1.3	sample1.3_spot_8x13	8	13	0	0	1.73567	13.8981	0	0	0	ELK4
sample1.3	sample1.3_spot_8x14	8	14	0	11	1.73567	13.8981	0	0.791476	-0.791476	SLC
sample1.3	sample1.3_spot_8x15	8	15	1	0	1.73567	13.8981	0.576147	0	0.576147	ELK4
sample1.3	sample1.3_spot_8x16	8	16	0	0	1.73567	13.8981	0	0	0	ELK4
sample1.3	sample1.3_spot_8x17	8	17	0	5	1.73567	13.8981	0	0.359762	-0.359762	SLC
sample1.3	sample1.3_spot_8x18	8	18	0	3	1.73567	13.8981	0	0.215857	-0.215857	SLC
sample1.3	sample1.3_spot_8x19	8	19	0	8	1.73567	13.8981	0	0.575619	-0.575619	SLC
sample1.3	sample1.3_spot_8x2	8	2	0	12	1.73567	13.8981	0	0.863428	-0.863428	SLC
sample1.3	sample1.3_spot_8x20	8	20	3	2	1.73567	13.8981	1.72844	0.143905	1.72844	ELK4
sample1.3	sample1.3_spot_8x21	8	21	0	1	1.73567	13.8981	0	0.0719523	-0.0719523	SLC
sample1.3	sample1.3_spot_8x22	8	22	0	0	1.73567	13.8981	0	0	0	ELK4
sample1.3	sample1.3_spot_8x3	8	3	7	7	1.73567	13.8981	4.03303	0.503666	4.03303	ELK4
sample1.3	sample1.3_spot_8x4	8	4	0	12	1.73567	13.8981	0	0.863428	-0.863428	SLC
sample1.3	sample1.3_spot_8x5	8	5	0	0	1.73567	13.8981	0	0	0	ELK4
sample1.3	sample1.3_spot_8x6	8	6	1	6	1.73567	13.8981	0.576147	0.431714	0.576147	ELK4
sample1.3	sample1.3_spot_8x7	8	7	0	40	1.73567	13.8981	0	2.87809	-2.87809	SLC
sample1.3	sample1.3_spot_8x8	8	8	0	13	1.73567	13.8981	0	0.93538	-0.93538	SLC
sample1.3	sample1.3_spot_8x9	8	9	5	11	1.73567	13.8981	2.88073	0.791476	2.88073	ELK4
sample1.3	sample1.3_spot_9x10	9	10	0	0	1.73567	13.8981	0	0	0	ELK4
sample1.3	sample1.3_spot_9x11	9	11	0	7	1.73567	13.8981	0	0.503666	-0.503666	SLC
sample1.3	sample1.3_spot_9x12	9	12	0	0	1.73567	13.8981	0	0	0	ELK4
sample1.3	sample1.3_spot_9x13	9	13	2	0	1.73567	13.8981	1.15229	0	1.15229	ELK4
sample1.3	sample1.3_spot_9x14	9	14	0	0	1.73567	13.8981	0	0	0	ELK4
sample1.3	sample1.3_spot_9x15	9	15	0	0	1.73567	13.8981	0	0	0	ELK4
sample1.3	sample1.3_spot_9x16	9	16	0	0	1.73567	13.8981	0	0	0	ELK4
sample1.3	sample1.3_spot_9x17	9	17	0	9	1.73567	13.8981	0	0.647571	-0.647571	SLC
sample1.3	sample1.3_spot_9x18	9	18	2	15	1.73567	13.8981	1.15229	1.07929	1.15229	ELK4
sample1.3	sample1.3_spot_9x19	9	19	16	73	1.73567	13.8981	9.21835	5.25252	9.21835	ELK4
sample1.3	sample1.3_spot_9x2	9	2	0	22	1.73567	13.8981	0	1.58295	-1.58295	SLC
sample1.3	sample1.3_spot_9x20	9	20	1	1	1.73567	13.8981	0.576147	0.0719523	0.576147	ELK4
sample1.3	sample1.3_spot_9x21	9	21	0	16	1.73567	13.8981	0	1.15124	-1.15124	SLC
sample1.3	sample1.3_spot_9x22	9	22	0	0	1.73567	13.8981	0	0	0	ELK4
sample1.3	sample1.3_spot_9x3	9	3	0	13	1.73567	13.8981	0	0.93538	-0.93538	SLC
sample1.3	sample1.3_spot_9x4	9	4	0	1	1.73567	13.8981	0	0.0719523	-0.0719523	SLC
sample1.3	sample1.3_spot_9x5	9	5	0	2	1.73567	13.8981	0	0.143905	-0.143905	SLC
sample1.3	sample1.3_spot_9x6	9	6	0	2	1.73567	13.8981	0	0.143905	-0.143905	SLC
sample1.3	sample1.3_spot_9x7	9	7	0	3	1.73567	13.8981	0	0.215857	-0.215857	SLC
sample1.3	sample1.3_spot_9x8	9	8	0	20	1.73567	13.8981	0	1.43905	-1.43905	SLC
sample1.3	sample1.3_spot_9x9	9	9	1	9	1.73567	13.8981	0.576147	0.647571	-0.647571	SLC
sample2.1	sample2.1_spot_10x10	10	10	1	16	1.79487	15.619	0.557143	1.02439	-1.02439	SLC
sample2.1	sample2.1_spot_10x13	10	13	2	25	1.79487	15.619	1.11429	1.60061	-1.60061	SLC
sample2.1	sample2.1_spot_10x15	10	15	2	29	1.79487	15.619	1.11429	1.85671	-1.85671	SLC
sample2.1	sample2.1_spot_10x16	10	16	1	5	1.79487	15.619	0.557143	0.320122	0.557143	ELK4
sample2.1	sample2.1_spot_10x17	10	17	8	17	1.79487	15.619	4.45714	1.08841	4.45714	ELK4
sample2.1	sample2.1_spot_10x18	10	18	0	0	1.79487	15.619	0	0	0	ELK4
sample2.1	sample2.1_spot_10x19	10	19	0	4	1.79487	15.619	0	0.256098	-0.256098	SLC
sample2.1	sample2.1_spot_10x20	10	20	0	4	1.79487	15.619	0	0.256098	-0.256098	SLC
sample2.1	sample2.1_spot_10x3	10	3	1	3	1.79487	15.619	0.557143	0.192073	0.557143	ELK4
sample2.1	sample2.1_spot_10x4	10	4	0	22	1.79487	15.619	0	1.40854	-1.40854	SLC
sample2.1	sample2.1_spot_10x5	10	5	2	10	1.79487	15.619	1.11429	0.640244	1.11429	ELK4
sample2.1	sample2.1_spot_10x6	10	6	2	6	1.79487	15.619	1.11429	0.384146	1.11429	ELK4
sample2.1	sample2.1_spot_10x7	10	7	0	15	1.79487	15.619	0	0.960366	-0.960366	SLC
sample2.1	sample2.1_spot_10x8	10	8	2	62	1.79487	15.619	1.11429	3.96951	-3.96951	SLC
sample2.1	sample2.1_spot_10x9	10	9	4	18	1.79487	15.619	2.22857	1.15244	2.22857	ELK4
sample2.1	sample2.1_spot_11x10	11	10	6	15	1.79487	15.619	3.34286	0.960366	3.34286	ELK4
sample2.1	sample2.1_spot_11x13	11	13	4	58	1.79487	15.619	2.22857	3.71341	-3.71341	SLC
sample2.1	sample2.1_spot_11x14	11	14	0	22	1.79487	15.619	0	1.40854	-1.40854	SLC
sample2.1	sample2.1_spot_11x15	11	15	0	25	1.79487	15.619	0	1.60061	-1.60061	SLC
sample2.1	sample2.1_spot_11x16	11	16	5	7	1.79487	15.619	2.78571	0.448171	2.78571	ELK4
sample2.1	sample2.1_spot_11x17	11	17	0	17	1.79487	15.619	0	1.08841	-1.08841	SLC
sample2.1	sample2.1_spot_11x19	11	19	1	2	1.79487	15.619	0.557143	0.128049	0.557143	ELK4
sample2.1	sample2.1_spot_11x20	11	20	0	0	1.79487	15.619	0	0	0	ELK4
sample2.1	sample2.1_spot_11x3	11	3	3	35	1.79487	15.619	1.67143	2.24085	-2.24085	SLC
sample2.1	sample2.1_spot_11x4	11	4	1	41	1.79487	15.619	0.557143	2.625	-2.625	SLC
sample2.1	sample2.1_spot_11x5	11	5	3	21	1.79487	15.619	1.67143	1.34451	1.67143	ELK4
sample2.1	sample2.1_spot_11x6	11	6	1	16	1.79487	15.619	0.557143	1.02439	-1.02439	SLC
sample2.1	sample2.1_spot_11x7	11	7	11	21	1.79487	15.619	6.12857	1.34451	6.12857	ELK4
sample2.1	sample2.1_spot_11x8	11	8	2	6	1.79487	15.619	1.11429	0.384146	1.11429	ELK4
sample2.1	sample2.1_spot_11x9	11	9	0	19	1.79487	15.619	0	1.21646	-1.21646	SLC
sample2.1	sample2.1_spot_12x10	12	10	1	46	1.79487	15.619	0.557143	2.94512	-2.94512	SLC
sample2.1	sample2.1_spot_12x11	12	11	6	20	1.79487	15.619	3.34286	1.28049	3.34286	ELK4
sample2.1	sample2.1_spot_12x12	12	12	10	48	1.79487	15.619	5.57143	3.07317	5.57143	ELK4
sample2.1	sample2.1_spot_12x13	12	13	1	9	1.79487	15.619	0.557143	0.57622	-0.57622	SLC
sample2.1	sample2.1_spot_12x14	12	14	0	19	1.79487	15.619	0	1.21646	-1.21646	SLC
sample2.1	sample2.1_spot_12x15	12	15	5	27	1.79487	15.619	2.78571	1.72866	2.78571	ELK4
sample2.1	sample2.1_spot_12x16	12	16	1	7	1.79487	15.619	0.557143	0.448171	0.557143	ELK4
sample2.1	sample2.1_spot_12x17	12	17	2	0	1.79487	15.619	1.11429	0	1.11429	ELK4
sample2.1	sample2.1_spot_12x18	12	18	0	17	1.79487	15.619	0	1.08841	-1.08841	SLC
sample2.1	sample2.1_spot_12x19	12	19	5	45	1.79487	15.619	2.78571	2.8811	-2.8811	SLC
sample2.1	sample2.1_spot_12x20	12	20	0	27	1.79487	15.619	0	1.72866	-1.72866	SLC
sample2.1	sample2.1_spot_12x21	12	21	0	10	1.79487	15.619	0	0.640244	-0.640244	SLC
sample2.1	sample2.1_spot_12x3	12	3	1	24	1.79487	15.619	0.557143	1.53659	-1.53659	SLC
sample2.1	sample2.1_spot_12x4	12	4	3	12	1.79487	15.619	1.67143	0.768293	1.67143	ELK4
sample2.1	sample2.1_spot_12x5	12	5	4	16	1.79487	15.619	2.22857	1.02439	2.22857	ELK4
sample2.1	sample2.1_spot_12x6	12	6	5	8	1.79487	15.619	2.78571	0.512195	2.78571	ELK4
sample2.1	sample2.1_spot_12x7	12	7	4	11	1.79487	15.619	2.22857	0.704268	2.22857	ELK4
sample2.1	sample2.1_spot_12x8	12	8	3	33	1.79487	15.619	1.67143	2.1128	-2.1128	SLC
sample2.1	sample2.1_spot_12x9	12	9	2	15	1.79487	15.619	1.11429	0.960366	1.11429	ELK4
sample2.1	sample2.1_spot_13x10	13	10	0	47	1.79487	15.619	0	3.00915	-3.00915	SLC
sample2.1	sample2.1_spot_13x11	13	11	2	10	1.79487	15.619	1.11429	0.640244	1.11429	ELK4
sample2.1	sample2.1_spot_13x12	13	12	1	21	1.79487	15.619	0.557143	1.34451	-1.34451	SLC
sample2.1	sample2.1_spot_13x16	13	16	0	9	1.79487	15.619	0	0.57622	-0.57622	SLC
sample2.1	sample2.1_spot_13x17	13	17	0	14	1.79487	15.619	0	0.896341	-0.896341	SLC
sample2.1	sample2.1_spot_13x18	13	18	0	11	1.79487	15.619	0	0.704268	-0.704268	SLC
sample2.1	sample2.1_spot_13x19	13	19	0	8	1.79487	15.619	0	0.512195	-0.512195	SLC
sample2.1	sample2.1_spot_13x20	13	20	6	33	1.79487	15.619	3.34286	2.1128	3.34286	ELK4
sample2.1	sample2.1_spot_13x21	13	21	0	29	1.79487	15.619	0	1.85671	-1.85671	SLC
sample2.1	sample2.1_spot_13x3	13	3	0	3	1.79487	15.619	0	0.192073	-0.192073	SLC
sample2.1	sample2.1_spot_13x4	13	4	2	7	1.79487	15.619	1.11429	0.448171	1.11429	ELK4
sample2.1	sample2.1_spot_13x5	13	5	2	21	1.79487	15.619	1.11429	1.34451	-1.34451	SLC
sample2.1	sample2.1_spot_13x6	13	6	0	11	1.79487	15.619	0	0.704268	-0.704268	SLC
sample2.1	sample2.1_spot_13x7	13	7	2	13	1.79487	15.619	1.11429	0.832317	1.11429	ELK4
sample2.1	sample2.1_spot_13x8	13	8	0	10	1.79487	15.619	0	0.640244	-0.640244	SLC
sample2.1	sample2.1_spot_13x9	13	9	11	35	1.79487	15.619	6.12857	2.24085	6.12857	ELK4
sample2.1	sample2.1_spot_14x10	14	10	0	22	1.79487	15.619	0	1.40854	-1.40854	SLC
sample2.1	sample2.1_spot_14x11	14	11	1	53	1.79487	15.619	0.557143	3.39329	-3.39329	SLC
sample2.1	sample2.1_spot_14x12	14	12	1	33	1.79487	15.619	0.557143	2.1128	-2.1128	SLC
sample2.1	sample2.1_spot_14x13	14	13	4	5	1.79487	15.619	2.22857	0.320122	2.22857	ELK4
sample2.1	sample2.1_spot_14x14	14	14	0	5	1.79487	15.619	0	0.320122	-0.320122	SLC
sample2.1	sample2.1_spot_14x16	14	16	0	4	1.79487	15.619	0	0.256098	-0.256098	SLC
sample2.1	sample2.1_spot_14x17	14	17	0	4	1.79487	15.619	0	0.256098	-0.256098	SLC
sample2.1	sample2.1_spot_14x2	14	2	1	6	1.79487	15.619	0.557143	0.384146	0.557143	ELK4
sample2.1	sample2.1_spot_14x21	14	21	1	29	1.79487	15.619	0.557143	1.85671	-1.85671	SLC
sample2.1	sample2.1_spot_14x3	14	3	0	5	1.79487	15.619	0	0.320122	-0.320122	SLC
sample2.1	sample2.1_spot_14x4	14	4	7	18	1.79487	15.619	3.9	1.15244	3.9	ELK4
sample2.1	sample2.1_spot_14x5	14	5	1	20	1.79487	15.619	0.557143	1.28049	-1.28049	SLC
sample2.1	sample2.1_spot_14x6	14	6	4	12	1.79487	15.619	2.22857	0.768293	2.22857	ELK4
sample2.1	sample2.1_spot_14x7	14	7	0	15	1.79487	15.619	0	0.960366	-0.960366	SLC
sample2.1	sample2.1_spot_14x8	14	8	0	9	1.79487	15.619	0	0.57622	-0.57622	SLC
sample2.1	sample2.1_spot_14x9	14	9	0	11	1.79487	15.619	0	0.704268	-0.704268	SLC
sample2.1	sample2.1_spot_15x10	15	10	1	15	1.79487	15.619	0.557143	0.960366	-0.960366	SLC
sample2.1	sample2.1_spot_15x11	15	11	0	9	1.79487	15.619	0	0.57622	-0.57622	SLC
sample2.1	sample2.1_spot_15x12	15	12	3	48	1.79487	15.619	1.67143	3.07317	-3.07317	SLC
sample2.1	sample2.1_spot_15x13	15	13	24	29	1.79487	15.619	13.3714	1.85671	13.3714	ELK4
sample2.1	sample2.1_spot_15x14	15	14	0	11	1.79487	15.619	0	0.704268	-0.704268	SLC
sample2.1	sample2.1_spot_15x15	15	15	0	1	1.79487	15.619	0	0.0640244	-0.0640244	SLC
sample2.1	sample2.1_spot_15x16	15	16	0	17	1.79487	15.619	0	1.08841	-1.08841	SLC
sample2.1	sample2.1_spot_15x2	15	2	1	0	1.79487	15.619	0.557143	0	0.557143	ELK4
sample2.1	sample2.1_spot_15x21	15	21	0	20	1.79487	15.619	0	1.28049	-1.28049	SLC
sample2.1	sample2.1_spot_15x4	15	4	3	13	1.79487	15.619	1.67143	0.832317	1.67143	ELK4
sample2.1	sample2.1_spot_15x5	15	5	2	14	1.79487	15.619	1.11429	0.896341	1.11429	ELK4
sample2.1	sample2.1_spot_15x6	15	6	8	18	1.79487	15.619	4.45714	1.15244	4.45714	ELK4
sample2.1	sample2.1_spot_15x7	15	7	1	32	1.79487	15.619	0.557143	2.04878	-2.04878	SLC
sample2.1	sample2.1_spot_15x8	15	8	2	8	1.79487	15.619	1.11429	0.512195	1.11429	ELK4
sample2.1	sample2.1_spot_15x9	15	9	0	21	1.79487	15.619	0	1.34451	-1.34451	SLC
sample2.1	sample2.1_spot_16x10	16	10	5	5	1.79487	15.619	2.78571	0.320122	2.78571	ELK4
sample2.1	sample2.1_spot_16x11	16	11	0	37	1.79487	15.619	0	2.3689	-2.3689	SLC
sample2.1	sample2.1_spot_16x12	16	12	1	25	1.79487	15.619	0.557143	1.60061	-1.60061	SLC
sample2.1	sample2.1_spot_16x15	16	15	1	13	1.79487	15.619	0.557143	0.832317	-0.832317	SLC
sample2.1	sample2.1_spot_16x16	16	16	0	2	1.79487	15.619	0	0.128049	-0.128049	SLC
sample2.1	sample2.1_spot_16x2	16	2	0	0	1.79487	15.619	0	0	0	ELK4
sample2.1	sample2.1_spot_16x20	16	20	0	0	1.79487	15.619	0	0	0	ELK4
sample2.1	sample2.1_spot_16x21	16	21	0	19	1.79487	15.619	0	1.21646	-1.21646	SLC
sample2.1	sample2.1_spot_16x3	16	3	3	21	1.79487	15.619	1.67143	1.34451	1.67143	ELK4
sample2.1	sample2.1_spot_16x4	16	4	1	14	1.79487	15.619	0.557143	0.896341	-0.896341	SLC
sample2.1	sample2.1_spot_16x5	16	5	14	41	1.79487	15.619	7.8	2.625	7.8	ELK4
sample2.1	sample2.1_spot_16x6	16	6	0	14	1.79487	15.619	0	0.896341	-0.896341	SLC
sample2.1	sample2.1_spot_16x7	16	7	0	32	1.79487	15.619	0	2.04878	-2.04878	SLC
sample2.1	sample2.1_spot_16x8	16	8	0	15	1.79487	15.619	0	0.960366	-0.960366	SLC
sample2.1	sample2.1_spot_16x9	16	9	0	44	1.79487	15.619	0	2.81707	-2.81707	SLC
sample2.1	sample2.1_spot_17x10	17	10	1	16	1.79487	15.619	0.557143	1.02439	-1.02439	SLC
sample2.1	sample2.1_spot_17x11	17	11	1	29	1.79487	15.619	0.557143	1.85671	-1.85671	SLC
sample2.1	sample2.1_spot_17x12	17	12	8	22	1.79487	15.619	4.45714	1.40854	4.45714	ELK4
sample2.1	sample2.1_spot_17x13	17	13	0	18	1.79487	15.619	0	1.15244	-1.15244	SLC
sample2.1	sample2.1_spot_17x14	17	14	0	2	1.79487	15.619	0	0.128049	-0.128049	SLC
sample2.1	sample2.1_spot_17x15	17	15	0	25	1.79487	15.619	0	1.60061	-1.60061	SLC
sample2.1	sample2.1_spot_17x16	17	16	1	7	1.79487	15.619	0.557143	0.448171	0.557143	ELK4
sample2.1	sample2.1_spot_17x18	17	18	1	0	1.79487	15.619	0.557143	0	0.557143	ELK4
sample2.1	sample2.1_spot_17x19	17	19	0	7	1.79487	15.619	0	0.448171	-0.448171	SLC
sample2.1	sample2.1_spot_17x2	17	2	16	0	1.79487	15.619	8.91429	0	8.91429	ELK4
sample2.1	sample2.1_spot_17x20	17	20	1	7	1.79487	15.619	0.557143	0.448171	0.557143	ELK4
sample2.1	sample2.1_spot_17x21	17	21	1	15	1.79487	15.619	0.557143	0.960366	-0.960366	SLC
sample2.1	sample2.1_spot_17x3	17	3	4	13	1.79487	15.619	2.22857	0.832317	2.22857	ELK4
sample2.1	sample2.1_spot_17x4	17	4	0	3	1.79487	15.619	0	0.192073	-0.192073	SLC
sample2.1	sample2.1_spot_17x5	17	5	1	23	1.79487	15.619	0.557143	1.47256	-1.47256	SLC
sample2.1	sample2.1_spot_17x6	17	6	5	4	1.79487	15.619	2.78571	0.256098	2.78571	ELK4
sample2.1	sample2.1_spot_17x7	17	7	24	60	1.79487	15.619	13.3714	3.84146	13.3714	ELK4
sample2.1	sample2.1_spot_17x8	17	8	0	10	1.79487	15.619	0	0.640244	-0.640244	SLC
sample2.1	sample2.1_spot_17x9	17	9	7	57	1.79487	15.619	3.9	3.64939	3.9	ELK4
sample2.1	sample2.1_spot_18x10	18	10	13	106	1.79487	15.619	7.24286	6.78659	7.24286	ELK4
sample2.1	sample2.1_spot_18x11	18	11	3	16	1.79487	15.619	1.67143	1.02439	1.67143	ELK4
sample2.1	sample2.1_spot_18x12	18	12	1	15	1.79487	15.619	0.557143	0.960366	-0.960366	SLC
sample2.1	sample2.1_spot_18x13	18	13	0	22	1.79487	15.619	0	1.40854	-1.40854	SLC
sample2.1	sample2.1_spot_18x14	18	14	0	14	1.79487	15.619	0	0.896341	-0.896341	SLC
sample2.1	sample2.1_spot_18x15	18	15	1	4	1.79487	15.619	0.557143	0.256098	0.557143	ELK4
sample2.1	sample2.1_spot_18x16	18	16	0	27	1.79487	15.619	0	1.72866	-1.72866	SLC
sample2.1	sample2.1_spot_18x17	18	17	2	20	1.79487	15.619	1.11429	1.28049	-1.28049	SLC
sample2.1	sample2.1_spot_18x18	18	18	6	20	1.79487	15.619	3.34286	1.28049	3.34286	ELK4
sample2.1	sample2.1_spot_18x19	18	19	0	2	1.79487	15.619	0	0.128049	-0.128049	SLC
sample2.1	sample2.1_spot_18x2	18	2	3	4	1.79487	15.619	1.67143	0.256098	1.67143	ELK4
sample2.1	sample2.1_spot_18x20	18	20	3	25	1.79487	15.619	1.67143	1.60061	1.67143	ELK4
sample2.1	sample2.1_spot_18x3	18	3	0	8	1.79487	15.619	0	0.512195	-0.512195	SLC
sample2.1	sample2.1_spot_18x4	18	4	0	3	1.79487	15.619	0	0.192073	-0.192073	SLC
sample2.1	sample2.1_spot_18x5	18	5	0	2	1.79487	15.619	0	0.128049	-0.128049	SLC
sample2.1	sample2.1_spot_18x6	18	6	0	10	1.79487	15.619	0	0.640244	-0.640244	SLC
sample2.1	sample2.1_spot_18x7	18	7	3	12	1.79487	15.619	1.67143	0.768293	1.67143	ELK4
sample2.1	sample2.1_spot_18x8	18	8	0	24	1.79487	15.619	0	1.53659	-1.53659	SLC
sample2.1	sample2.1_spot_18x9	18	9	0	10	1.79487	15.619	0	0.640244	-0.640244	SLC
sample2.1	sample2.1_spot_19x10	19	10	0	5	1.79487	15.619	0	0.320122	-0.320122	SLC
sample2.1	sample2.1_spot_19x11	19	11	0	30	1.79487	15.619	0	1.92073	-1.92073	SLC
sample2.1	sample2.1_spot_19x12	19	12	4	31	1.79487	15.619	2.22857	1.98476	2.22857	ELK4
sample2.1	sample2.1_spot_19x13	19	13	1	39	1.79487	15.619	0.557143	2.49695	-2.49695	SLC
sample2.1	sample2.1_spot_19x14	19	14	1	19	1.79487	15.619	0.557143	1.21646	-1.21646	SLC
sample2.1	sample2.1_spot_19x15	19	15	1	0	1.79487	15.619	0.557143	0	0.557143	ELK4
sample2.1	sample2.1_spot_19x16	19	16	2	24	1.79487	15.619	1.11429	1.53659	-1.53659	SLC
sample2.1	sample2.1_spot_19x17	19	17	0	5	1.79487	15.619	0	0.320122	-0.320122	SLC
sample2.1	sample2.1_spot_19x18	19	18	3	21	1.79487	15.619	1.67143	1.34451	1.67143	ELK4
sample2.1	sample2.1_spot_19x19	19	19	0	10	1.79487	15.619	0	0.640244	-0.640244	SLC
sample2.1	sample2.1_spot_19x2	19	2	1	18	1.79487	15.619	0.557143	1.15244	-1.15244	SLC
sample2.1	sample2.1_spot_19x20	19	20	0	21	1.79487	15.619	0	1.34451	-1.34451	SLC
sample2.1	sample2.1_spot_19x3	19	3	2	40	1.79487	15.619	1.11429	2.56098	-2.56098	SLC
sample2.1	sample2.1_spot_19x4	19	4	0	5	1.79487	15.619	0	0.320122	-0.320122	SLC
sample2.1	sample2.1_spot_19x5	19	5	1	15	1.79487	15.619	0.557143	0.960366	-0.960366	SLC
sample2.1	sample2.1_spot_19x6	19	6	2	23	1.79487	15.619	1.11429	1.47256	-1.47256	SLC
sample2.1	sample2.1_spot_19x7	19	7	8	60	1.79487	15.619	4.45714	3.84146	4.45714	ELK4
sample2.1	sample2.1_spot_19x8	19	8	0	10	1.79487	15.619	0	0.640244	-0.640244	SLC
sample2.1	sample2.1_spot_19x9	19	9	1	25	1.79487	15.619	0.557143	1.60061	-1.60061	SLC
sample2.1	sample2.1_spot_20x10	20	10	2	10	1.79487	15.619	1.11429	0.640244	1.11429	ELK4
sample2.1	sample2.1_spot_20x11	20	11	5	54	1.79487	15.619	2.78571	3.45732	-3.45732	SLC
sample2.1	sample2.1_spot_20x12	20	12	19	101	1.79487	15.619	10.5857	6.46646	10.5857	ELK4
sample2.1	sample2.1_spot_20x13	20	13	6	49	1.79487	15.619	3.34286	3.1372	3.34286	ELK4
sample2.1	sample2.1_spot_20x14	20	14	4	47	1.79487	15.619	2.22857	3.00915	-3.00915	SLC
sample2.1	sample2.1_spot_20x15	20	15	0	5	1.79487	15.619	0	0.320122	-0.320122	SLC
sample2.1	sample2.1_spot_20x16	20	16	0	13	1.79487	15.619	0	0.832317	-0.832317	SLC
sample2.1	sample2.1_spot_20x17	20	17	2	26	1.79487	15.619	1.11429	1.66463	-1.66463	SLC
sample2.1	sample2.1_spot_20x18	20	18	1	9	1.79487	15.619	0.557143	0.57622	-0.57622	SLC
sample2.1	sample2.1_spot_20x19	20	19	0	3	1.79487	15.619	0	0.192073	-0.192073	SLC
sample2.1	sample2.1_spot_20x2	20	2	0	8	1.79487	15.619	0	0.512195	-0.512195	SLC
sample2.1	sample2.1_spot_20x20	20	20	0	2	1.79487	15.619	0	0.128049	-0.128049	SLC
sample2.1	sample2.1_spot_20x3	20	3	0	7	1.79487	15.619	0	0.448171	-0.448171	SLC
sample2.1	sample2.1_spot_20x4	20	4	0	12	1.79487	15.619	0	0.768293	-0.768293	SLC
sample2.1	sample2.1_spot_20x5	20	5	1	4	1.79487	15.619	0.557143	0.256098	0.557143	ELK4
sample2.1	sample2.1_spot_20x6	20	6	0	3	1.79487	15.619	0	0.192073	-0.192073	SLC
sample2.1	sample2.1_spot_20x7	20	7	1	13	1.79487	15.619	0.557143	0.832317	-0.832317	SLC
sample2.1	sample2.1_spot_20x8	20	8	1	14	1.79487	15.619	0.557143	0.896341	-0.896341	SLC
sample2.1	sample2.1_spot_20x9	20	9	2	1	1.79487	15.619	1.11429	0.0640244	1.11429	ELK4
sample2.1	sample2.1_spot_21x10	21	10	3	55	1.79487	15.619	1.67143	3.52134	-3.52134	SLC
sample2.1	sample2.1_spot_21x11	21	11	4	8	1.79487	15.619	2.22857	0.512195	2.22857	ELK4
sample2.1	sample2.1_spot_21x12	21	12	7	13	1.79487	15.619	3.9	0.832317	3.9	ELK4
sample2.1	sample2.1_spot_21x13	21	13	21	28	1.79487	15.619	11.7	1.79268	11.7	ELK4
sample2.1	sample2.1_spot_21x14	21	14	6	31	1.79487	15.619	3.34286	1.98476	3.34286	ELK4
sample2.1	sample2.1_spot_21x15	21	15	0	20	1.79487	15.619	0	1.28049	-1.28049	SLC
sample2.1	sample2.1_spot_21x16	21	16	0	10	1.79487	15.619	0	0.640244	-0.640244	SLC
sample2.1	sample2.1_spot_21x17	21	17	3	8	1.79487	15.619	1.67143	0.512195	1.67143	ELK4
sample2.1	sample2.1_spot_21x18	21	18	2	40	1.79487	15.619	1.11429	2.56098	-2.56098	SLC
sample2.1	sample2.1_spot_21x19	21	19	0	4	1.79487	15.619	0	0.256098	-0.256098	SLC
sample2.1	sample2.1_spot_21x2	21	2	2	0	1.79487	15.619	1.11429	0	1.11429	ELK4
sample2.1	sample2.1_spot_21x20	21	20	5	6	1.79487	15.619	2.78571	0.384146	2.78571	ELK4
sample2.1	sample2.1_spot_21x3	21	3	4	8	1.79487	15.619	2.22857	0.512195	2.22857	ELK4
sample2.1	sample2.1_spot_21x4	21	4	0	18	1.79487	15.619	0	1.15244	-1.15244	SLC
sample2.1	sample2.1_spot_21x5	21	5	0	15	1.79487	15.619	0	0.960366	-0.960366	SLC
sample2.1	sample2.1_spot_21x6	21	6	4	4	1.79487	15.619	2.22857	0.256098	2.22857	ELK4
sample2.1	sample2.1_spot_21x7	21	7	0	11	1.79487	15.619	0	0.704268	-0.704268	SLC
sample2.1	sample2.1_spot_21x8	21	8	2	9	1.79487	15.619	1.11429	0.57622	1.11429	ELK4
sample2.1	sample2.1_spot_21x9	21	9	2	11	1.79487	15.619	1.11429	0.704268	1.11429	ELK4
sample2.1	sample2.1_spot_22x10	22	10	4	9	1.79487	15.619	2.22857	0.57622	2.22857	ELK4
sample2.1	sample2.1_spot_22x11	22	11	0	3	1.79487	15.619	0	0.192073	-0.192073	SLC
sample2.1	sample2.1_spot_22x12	22	12	0	24	1.79487	15.619	0	1.53659	-1.53659	SLC
sample2.1	sample2.1_spot_22x13	22	13	0	6	1.79487	15.619	0	0.384146	-0.384146	SLC
sample2.1	sample2.1_spot_22x14	22	14	0	2	1.79487	15.619	0	0.128049	-0.128049	SLC
sample2.1	sample2.1_spot_22x15	22	15	8	12	1.79487	15.619	4.45714	0.768293	4.45714	ELK4
sample2.1	sample2.1_spot_22x16	22	16	1	0	1.79487	15.619	0.557143	0	0.557143	ELK4
sample2.1	sample2.1_spot_22x17	22	17	0	30	1.79487	15.619	0	1.92073	-1.92073	SLC
sample2.1	sample2.1_spot_22x18	22	18	0	27	1.79487	15.619	0	1.72866	-1.72866	SLC
sample2.1	sample2.1_spot_22x19	22	19	0	0	1.79487	15.619	0	0	0	ELK4
sample2.1	sample2.1_spot_22x2	22	2	0	0	1.79487	15.619	0	0	0	ELK4
sample2.1	sample2.1_spot_22x20	22	20	0	5	1.79487	15.619	0	0.320122	-0.320122	SLC
sample2.1	sample2.1_spot_22x3	22	3	1	3	1.79487	15.619	0.557143	0.192073	0.557143	ELK4
sample2.1	sample2.1_spot_22x4	22	4	2	39	1.79487	15.619	1.11429	2.49695	-2.49695	SLC
sample2.1	sample2.1_spot_22x5	22	5	0	4	1.79487	15.619	0	0.256098	-0.256098	SLC
sample2.1	sample2.1_spot_22x6	22	6	1	7	1.79487	15.619	0.557143	0.448171	0.557143	ELK4
sample2.1	sample2.1_spot_22x7	22	7	3	51	1.79487	15.619	1.67143	3.26524	-3.26524	SLC
sample2.1	sample2.1_spot_22x8	22	8	14	28	1.79487	15.619	7.8	1.79268	7.8	ELK4
sample2.1	sample2.1_spot_22x9	22	9	1	15	1.79487	15.619	0.557143	0.960366	-0.960366	SLC
sample2.1	sample2.1_spot_23x10	23	10	0	6	1.79487	15.619	0	0.384146	-0.384146	SLC
sample2.1	sample2.1_spot_23x11	23	11	0	6	1.79487	15.619	0	0.384146	-0.384146	SLC
sample2.1	sample2.1_spot_23x12	23	12	2	9	1.79487	15.619	1.11429	0.57622	1.11429	ELK4
sample2.1	sample2.1_spot_23x13	23	13	0	7	1.79487	15.619	0	0.448171	-0.448171	SLC
sample2.1	sample2.1_spot_23x14	23	14	0	2	1.79487	15.619	0	0.128049	-0.128049	SLC
sample2.1	sample2.1_spot_23x15	23	15	0	19	1.79487	15.619	0	1.21646	-1.21646	SLC
sample2.1	sample2.1_spot_23x16	23	16	2	26	1.79487	15.619	1.11429	1.66463	-1.66463	SLC
sample2.1	sample2.1_spot_23x17	23	17	6	9	1.79487	15.619	3.34286	0.57622	3.34286	ELK4
sample2.1	sample2.1_spot_23x18	23	18	2	4	1.79487	15.619	1.11429	0.256098	1.11429	ELK4
sample2.1	sample2.1_spot_23x19	23	19	0	0	1.79487	15.619	0	0	0	ELK4
sample2.1	sample2.1_spot_23x2	23	2	0	4	1.79487	15.619	0	0.256098	-0.256098	SLC
sample2.1	sample2.1_spot_23x20	23	20	0	5	1.79487	15.619	0	0.320122	-0.320122	SLC
sample2.1	sample2.1_spot_23x3	23	3	0	7	1.79487	15.619	0	0.448171	-0.448171	SLC
sample2.1	sample2.1_spot_23x5	23	5	0	5	1.79487	15.619	0	0.320122	-0.320122	SLC
sample2.1	sample2.1_spot_23x6	23	6	0	4	1.79487	15.619	0	0.256098	-0.256098	SLC
sample2.1	sample2.1_spot_23x7	23	7	1	11	1.79487	15.619	0.557143	0.704268	-0.704268	SLC
sample2.1	sample2.1_spot_23x8	23	8	0	6	1.79487	15.619	0	0.384146	-0.384146	SLC
sample2.1	sample2.1_spot_23x9	23	9	5	11	1.79487	15.619	2.78571	0.704268	2.78571	ELK4
sample2.1	sample2.1_spot_24x10	24	10	0	12	1.79487	15.619	0	0.768293	-0.768293	SLC
sample2.1	sample2.1_spot_24x11	24	11	0	3	1.79487	15.619	0	0.192073	-0.192073	SLC
sample2.1	sample2.1_spot_24x12	24	12	0	0	1.79487	15.619	0	0	0	ELK4
sample2.1	sample2.1_spot_24x13	24	13	2	0	1.79487	15.619	1.11429	0	1.11429	ELK4
sample2.1	sample2.1_spot_24x14	24	14	1	13	1.79487	15.619	0.557143	0.832317	-0.832317	SLC
sample2.1	sample2.1_spot_24x15	24	15	2	1	1.79487	15.619	1.11429	0.0640244	1.11429	ELK4
sample2.1	sample2.1_spot_24x16	24	16	3	10	1.79487	15.619	1.67143	0.640244	1.67143	ELK4
sample2.1	sample2.1_spot_24x17	24	17	0	3	1.79487	15.619	0	0.192073	-0.192073	SLC
sample2.1	sample2.1_spot_24x18	24	18	0	1	1.79487	15.619	0	0.0640244	-0.0640244	SLC
sample2.1	sample2.1_spot_24x19	24	19	0	10	1.79487	15.619	0	0.640244	-0.640244	SLC
sample2.1	sample2.1_spot_24x2	24	2	0	29	1.79487	15.619	0	1.85671	-1.85671	SLC
sample2.1	sample2.1_spot_24x20	24	20	0	0	1.79487	15.619	0	0	0	ELK4
sample2.1	sample2.1_spot_24x3	24	3	0	6	1.79487	15.619	0	0.384146	-0.384146	SLC
sample2.1	sample2.1_spot_24x4	24	4	0	0	1.79487	15.619	0	0	0	ELK4
sample2.1	sample2.1_spot_24x5	24	5	0	0	1.79487	15.619	0	0	0	ELK4
sample2.1	sample2.1_spot_24x6	24	6	0	7	1.79487	15.619	0	0.448171	-0.448171	SLC
sample2.1	sample2.1_spot_24x7	24	7	0	9	1.79487	15.619	0	0.57622	-0.57622	SLC
sample2.1	sample2.1_spot_24x8	24	8	9	17	1.79487	15.619	5.01429	1.08841	5.01429	ELK4
sample2.1	sample2.1_spot_24x9	24	9	2	16	1.79487	15.619	1.11429	1.02439	1.11429	ELK4
sample2.1	sample2.1_spot_25x10	25	10	0	5	1.79487	15.619	0	0.320122	-0.320122	SLC
sample2.1	sample2.1_spot_25x11	25	11	0	4	1.79487	15.619	0	0.256098	-0.256098	SLC
sample2.1	sample2.1_spot_25x12	25	12	1	10	1.79487	15.619	0.557143	0.640244	-0.640244	SLC
sample2.1	sample2.1_spot_25x13	25	13	0	2	1.79487	15.619	0	0.128049	-0.128049	SLC
sample2.1	sample2.1_spot_25x14	25	14	0	2	1.79487	15.619	0	0.128049	-0.128049	SLC
sample2.1	sample2.1_spot_25x15	25	15	0	1	1.79487	15.619	0	0.0640244	-0.0640244	SLC
sample2.1	sample2.1_spot_25x16	25	16	0	12	1.79487	15.619	0	0.768293	-0.768293	SLC
sample2.1	sample2.1_spot_25x17	25	17	0	0	1.79487	15.619	0	0	0	ELK4
sample2.1	sample2.1_spot_25x18	25	18	0	15	1.79487	15.619	0	0.960366	-0.960366	SLC
sample2.1	sample2.1_spot_25x19	25	19	0	4	1.79487	15.619	0	0.256098	-0.256098	SLC
sample2.1	sample2.1_spot_25x2	25	2	0	7	1.79487	15.619	0	0.448171	-0.448171	SLC
sample2.1	sample2.1_spot_25x20	25	20	0	0	1.79487	15.619	0	0	0	ELK4
sample2.1	sample2.1_spot_25x3	25	3	1	16	1.79487	15.619	0.557143	1.02439	-1.02439	SLC
sample2.1	sample2.1_spot_25x4	25	4	3	13	1.79487	15.619	1.67143	0.832317	1.67143	ELK4
sample2.1	sample2.1_spot_25x5	25	5	0	0	1.79487	15.619	0	0	0	ELK4
sample2.1	sample2.1_spot_25x6	25	6	1	23	1.79487	15.619	0.557143	1.47256	-1.47256	SLC
sample2.1	sample2.1_spot_25x7	25	7	0	27	1.79487	15.619	0	1.72866	-1.72866	SLC
sample2.1	sample2.1_spot_25x8	25	8	1	16	1.79487	15.619	0.557143	1.02439	-1.02439	SLC
sample2.1	sample2.1_spot_25x9	25	9	0	19	1.79487	15.619	0	1.21646	-1.21646	SLC
sample2.1	sample2.1_spot_26x10	26	10	0	19	1.79487	15.619	0	1.21646	-1.21646	SLC
sample2.1	sample2.1_spot_26x11	26	11	0	6	1.79487	15.619	0	0.384146	-0.384146	SLC
sample2.1	sample2.1_spot_26x12	26	12	0	10	1.79487	15.619	0	0.640244	-0.640244	SLC
sample2.1	sample2.1_spot_26x13	26	13	0	16	1.79487	15.619	0	1.02439	-1.02439	SLC
sample2.1	sample2.1_spot_26x14	26	14	0	5	1.79487	15.619	0	0.320122	-0.320122	SLC
sample2.1	sample2.1_spot_26x15	26	15	0	15	1.79487	15.619	0	0.960366	-0.960366	SLC
sample2.1	sample2.1_spot_26x16	26	16	4	41	1.79487	15.619	2.22857	2.625	-2.625	SLC
sample2.1	sample2.1_spot_26x17	26	17	1	8	1.79487	15.619	0.557143	0.512195	0.557143	ELK4
sample2.1	sample2.1_spot_26x18	26	18	0	0	1.79487	15.619	0	0	0	ELK4
sample2.1	sample2.1_spot_26x19	26	19	0	3	1.79487	15.619	0	0.192073	-0.192073	SLC
sample2.1	sample2.1_spot_26x2	26	2	0	0	1.79487	15.619	0	0	0	ELK4
sample2.1	sample2.1_spot_26x20	26	20	2	4	1.79487	15.619	1.11429	0.256098	1.11429	ELK4
sample2.1	sample2.1_spot_26x21	26	21	0	1	1.79487	15.619	0	0.0640244	-0.0640244	SLC
sample2.1	sample2.1_spot_26x3	26	3	3	6	1.79487	15.619	1.67143	0.384146	1.67143	ELK4
sample2.1	sample2.1_spot_26x4	26	4	0	7	1.79487	15.619	0	0.448171	-0.448171	SLC
sample2.1	sample2.1_spot_26x5	26	5	0	14	1.79487	15.619	0	0.896341	-0.896341	SLC
sample2.1	sample2.1_spot_26x6	26	6	0	13	1.79487	15.619	0	0.832317	-0.832317	SLC
sample2.1	sample2.1_spot_26x7	26	7	0	3	1.79487	15.619	0	0.192073	-0.192073	SLC
sample2.1	sample2.1_spot_26x8	26	8	1	8	1.79487	15.619	0.557143	0.512195	0.557143	ELK4
sample2.1	sample2.1_spot_26x9	26	9	13	0	1.79487	15.619	7.24286	0	7.24286	ELK4
sample2.1	sample2.1_spot_27x10	27	10	0	0	1.79487	15.619	0	0	0	ELK4
sample2.1	sample2.1_spot_27x11	27	11	0	21	1.79487	15.619	0	1.34451	-1.34451	SLC
sample2.1	sample2.1_spot_27x12	27	12	0	3	1.79487	15.619	0	0.192073	-0.192073	SLC
sample2.1	sample2.1_spot_27x13	27	13	1	4	1.79487	15.619	0.557143	0.256098	0.557143	ELK4
sample2.1	sample2.1_spot_27x14	27	14	11	2	1.79487	15.619	6.12857	0.128049	6.12857	ELK4
sample2.1	sample2.1_spot_27x15	27	15	0	4	1.79487	15.619	0	0.256098	-0.256098	SLC
sample2.1	sample2.1_spot_27x16	27	16	0	0	1.79487	15.619	0	0	0	ELK4
sample2.1	sample2.1_spot_27x17	27	17	0	0	1.79487	15.619	0	0	0	ELK4
sample2.1	sample2.1_spot_27x18	27	18	0	18	1.79487	15.619	0	1.15244	-1.15244	SLC
sample2.1	sample2.1_spot_27x19	27	19	0	8	1.79487	15.619	0	0.512195	-0.512195	SLC
sample2.1	sample2.1_spot_27x2	27	2	16	5	1.79487	15.619	8.91429	0.320122	8.91429	ELK4
sample2.1	sample2.1_spot_27x20	27	20	0	0	1.79487	15.619	0	0	0	ELK4
sample2.1	sample2.1_spot_27x21	27	21	5	3	1.79487	15.619	2.78571	0.192073	2.78571	ELK4
sample2.1	sample2.1_spot_27x3	27	3	1	22	1.79487	15.619	0.557143	1.40854	-1.40854	SLC
sample2.1	sample2.1_spot_27x4	27	4	2	2	1.79487	15.619	1.11429	0.128049	1.11429	ELK4
sample2.1	sample2.1_spot_27x5	27	5	0	0	1.79487	15.619	0	0	0	ELK4
sample2.1	sample2.1_spot_27x6	27	6	0	3	1.79487	15.619	0	0.192073	-0.192073	SLC
sample2.1	sample2.1_spot_27x7	27	7	0	14	1.79487	15.619	0	0.896341	-0.896341	SLC
sample2.1	sample2.1_spot_27x8	27	8	0	0	1.79487	15.619	0	0	0	ELK4
sample2.1	sample2.1_spot_27x9	27	9	0	11	1.79487	15.619	0	0.704268	-0.704268	SLC
sample2.1	sample2.1_spot_28x10	28	10	0	0	1.79487	15.619	0	0	0	ELK4
sample2.1	sample2.1_spot_28x11	28	11	0	3	1.79487	15.619	0	0.192073	-0.192073	SLC
sample2.1	sample2.1_spot_28x12	28	12	0	1	1.79487	15.619	0	0.0640244	-0.0640244	SLC
sample2.1	sample2.1_spot_28x13	28	13	2	4	1.79487	15.619	1.11429	0.256098	1.11429	ELK4
sample2.1	sample2.1_spot_28x14	28	14	2	0	1.79487	15.619	1.11429	0	1.11429	ELK4
sample2.1	sample2.1_spot_28x15	28	15	0	13	1.79487	15.619	0	0.832317	-0.832317	SLC
sample2.1	sample2.1_spot_28x16	28	16	0	16	1.79487	15.619	0	1.02439	-1.02439	SLC
sample2.1	sample2.1_spot_28x17	28	17	0	6	1.79487	15.619	0	0.384146	-0.384146	SLC
sample2.1	sample2.1_spot_28x18	28	18	0	4	1.79487	15.619	0	0.256098	-0.256098	SLC
sample2.1	sample2.1_spot_28x19	28	19	1	38	1.79487	15.619	0.557143	2.43293	-2.43293	SLC
sample2.1	sample2.1_spot_28x2	28	2	0	4	1.79487	15.619	0	0.256098	-0.256098	SLC
sample2.1	sample2.1_spot_28x20	28	20	0	19	1.79487	15.619	0	1.21646	-1.21646	SLC
sample2.1	sample2.1_spot_28x21	28	21	2	4	1.79487	15.619	1.11429	0.256098	1.11429	ELK4
sample2.1	sample2.1_spot_28x3	28	3	2	8	1.79487	15.619	1.11429	0.512195	1.11429	ELK4
sample2.1	sample2.1_spot_28x4	28	4	0	2	1.79487	15.619	0	0.128049	-0.128049	SLC
sample2.1	sample2.1_spot_28x5	28	5	1	17	1.79487	15.619	0.557143	1.08841	-1.08841	SLC
sample2.1	sample2.1_spot_28x6	28	6	0	0	1.79487	15.619	0	0	0	ELK4
sample2.1	sample2.1_spot_28x7	28	7	0	4	1.79487	15.619	0	0.256098	-0.256098	SLC
sample2.1	sample2.1_spot_28x8	28	8	0	6	1.79487	15.619	0	0.384146	-0.384146	SLC
sample2.1	sample2.1_spot_28x9	28	9	1	1	1.79487	15.619	0.557143	0.0640244	0.557143	ELK4
sample2.1	sample2.1_spot_29x10	29	10	0	9	1.79487	15.619	0	0.57622	-0.57622	SLC
sample2.1	sample2.1_spot_29x11	29	11	4	15	1.79487	15.619	2.22857	0.960366	2.22857	ELK4
sample2.1	sample2.1_spot_29x12	29	12	3	10	1.79487	15.619	1.67143	0.640244	1.67143	ELK4
sample2.1	sample2.1_spot_29x13	29	13	0	5	1.79487	15.619	0	0.320122	-0.320122	SLC
sample2.1	sample2.1_spot_29x14	29	14	0	3	1.79487	15.619	0	0.192073	-0.192073	SLC
sample2.1	sample2.1_spot_29x15	29	15	0	19	1.79487	15.619	0	1.21646	-1.21646	SLC
sample2.1	sample2.1_spot_29x16	29	16	2	18	1.79487	15.619	1.11429	1.15244	-1.15244	SLC
sample2.1	sample2.1_spot_29x17	29	17	0	7	1.79487	15.619	0	0.448171	-0.448171	SLC
sample2.1	sample2.1_spot_29x18	29	18	1	2	1.79487	15.619	0.557143	0.128049	0.557143	ELK4
sample2.1	sample2.1_spot_29x19	29	19	0	21	1.79487	15.619	0	1.34451	-1.34451	SLC
sample2.1	sample2.1_spot_29x2	29	2	3	31	1.79487	15.619	1.67143	1.98476	-1.98476	SLC
sample2.1	sample2.1_spot_29x20	29	20	1	7	1.79487	15.619	0.557143	0.448171	0.557143	ELK4
sample2.1	sample2.1_spot_29x21	29	21	1	20	1.79487	15.619	0.557143	1.28049	-1.28049	SLC
sample2.1	sample2.1_spot_29x22	29	22	0	6	1.79487	15.619	0	0.384146	-0.384146	SLC
sample2.1	sample2.1_spot_29x3	29	3	0	16	1.79487	15.619	0	1.02439	-1.02439	SLC
sample2.1	sample2.1_spot_29x4	29	4	1	0	1.79487	15.619	0.557143	0	0.557143	ELK4
sample2.1	sample2.1_spot_29x5	29	5	0	2	1.79487	15.619	0	0.128049	-0.128049	SLC
sample2.1	sample2.1_spot_29x6	29	6	0	18	1.79487	15.619	0	1.15244	-1.15244	SLC
sample2.1	sample2.1_spot_29x7	29	7	0	8	1.79487	15.619	0	0.512195	-0.512195	SLC
sample2.1	sample2.1_spot_29x8	29	8	0	15	1.79487	15.619	0	0.960366	-0.960366	SLC
sample2.1	sample2.1_spot_29x9	29	9	1	5	1.79487	15.619	0.557143	0.320122	0.557143	ELK4
sample2.1	sample2.1_spot_2x10	2	10	0	24	1.79487	15.619	0	1.53659	-1.53659	SLC
sample2.1	sample2.1_spot_2x11	2	11	0	19	1.79487	15.619	0	1.21646	-1.21646	SLC
sample2.1	sample2.1_spot_2x12	2	12	1	31	1.79487	15.619	0.557143	1.98476	-1.98476	SLC
sample2.1	sample2.1_spot_2x13	2	13	0	3	1.79487	15.619	0	0.192073	-0.192073	SLC
sample2.1	sample2.1_spot_2x14	2	14	0	25	1.79487	15.619	0	1.60061	-1.60061	SLC
sample2.1	sample2.1_spot_2x15	2	15	0	26	1.79487	15.619	0	1.66463	-1.66463	SLC
sample2.1	sample2.1_spot_2x16	2	16	0	3	1.79487	15.619	0	0.192073	-0.192073	SLC
sample2.1	sample2.1_spot_2x17	2	17	0	17	1.79487	15.619	0	1.08841	-1.08841	SLC
sample2.1	sample2.1_spot_2x18	2	18	0	6	1.79487	15.619	0	0.384146	-0.384146	SLC
sample2.1	sample2.1_spot_2x6	2	6	0	2	1.79487	15.619	0	0.128049	-0.128049	SLC
sample2.1	sample2.1_spot_2x7	2	7	0	6	1.79487	15.619	0	0.384146	-0.384146	SLC
sample2.1	sample2.1_spot_2x8	2	8	0	14	1.79487	15.619	0	0.896341	-0.896341	SLC
sample2.1	sample2.1_spot_2x9	2	9	0	18	1.79487	15.619	0	1.15244	-1.15244	SLC
sample2.1	sample2.1_spot_30x10	30	10	2	13	1.79487	15.619	1.11429	0.832317	1.11429	ELK4
sample2.1	sample2.1_spot_30x11	30	11	0	5	1.79487	15.619	0	0.320122	-0.320122	SLC
sample2.1	sample2.1_spot_30x12	30	12	0	2	1.79487	15.619	0	0.128049	-0.128049	SLC
sample2.1	sample2.1_spot_30x13	30	13	2	0	1.79487	15.619	1.11429	0	1.11429	ELK4
sample2.1	sample2.1_spot_30x14	30	14	0	8	1.79487	15.619	0	0.512195	-0.512195	SLC
sample2.1	sample2.1_spot_30x15	30	15	0	6	1.79487	15.619	0	0.384146	-0.384146	SLC
sample2.1	sample2.1_spot_30x16	30	16	0	2	1.79487	15.619	0	0.128049	-0.128049	SLC
sample2.1	sample2.1_spot_30x17	30	17	0	20	1.79487	15.619	0	1.28049	-1.28049	SLC
sample2.1	sample2.1_spot_30x18	30	18	3	45	1.79487	15.619	1.67143	2.8811	-2.8811	SLC
sample2.1	sample2.1_spot_30x19	30	19	0	2	1.79487	15.619	0	0.128049	-0.128049	SLC
sample2.1	sample2.1_spot_30x2	30	2	1	0	1.79487	15.619	0.557143	0	0.557143	ELK4
sample2.1	sample2.1_spot_30x20	30	20	2	0	1.79487	15.619	1.11429	0	1.11429	ELK4
sample2.1	sample2.1_spot_30x21	30	21	0	2	1.79487	15.619	0	0.128049	-0.128049	SLC
sample2.1	sample2.1_spot_30x22	30	22	0	6	1.79487	15.619	0	0.384146	-0.384146	SLC
sample2.1	sample2.1_spot_30x3	30	3	0	11	1.79487	15.619	0	0.704268	-0.704268	SLC
sample2.1	sample2.1_spot_30x4	30	4	0	4	1.79487	15.619	0	0.256098	-0.256098	SLC
sample2.1	sample2.1_spot_30x5	30	5	1	7	1.79487	15.619	0.557143	0.448171	0.557143	ELK4
sample2.1	sample2.1_spot_30x6	30	6	0	9	1.79487	15.619	0	0.57622	-0.57622	SLC
sample2.1	sample2.1_spot_30x8	30	8	0	4	1.79487	15.619	0	0.256098	-0.256098	SLC
sample2.1	sample2.1_spot_30x9	30	9	1	2	1.79487	15.619	0.557143	0.128049	0.557143	ELK4
sample2.1	sample2.1_spot_31x10	31	10	0	11	1.79487	15.619	0	0.704268	-0.704268	SLC
sample2.1	sample2.1_spot_31x11	31	11	0	7	1.79487	15.619	0	0.448171	-0.448171	SLC
sample2.1	sample2.1_spot_31x12	31	12	1	0	1.79487	15.619	0.557143	0	0.557143	ELK4
sample2.1	sample2.1_spot_31x13	31	13	0	4	1.79487	15.619	0	0.256098	-0.256098	SLC
sample2.1	sample2.1_spot_31x14	31	14	0	1	1.79487	15.619	0	0.0640244	-0.0640244	SLC
sample2.1	sample2.1_spot_31x15	31	15	2	12	1.79487	15.619	1.11429	0.768293	1.11429	ELK4
sample2.1	sample2.1_spot_31x16	31	16	0	26	1.79487	15.619	0	1.66463	-1.66463	SLC
sample2.1	sample2.1_spot_31x17	31	17	0	5	1.79487	15.619	0	0.320122	-0.320122	SLC
sample2.1	sample2.1_spot_31x18	31	18	1	54	1.79487	15.619	0.557143	3.45732	-3.45732	SLC
sample2.1	sample2.1_spot_31x19	31	19	0	1	1.79487	15.619	0	0.0640244	-0.0640244	SLC
sample2.1	sample2.1_spot_31x2	31	2	0	13	1.79487	15.619	0	0.832317	-0.832317	SLC
sample2.1	sample2.1_spot_31x20	31	20	0	12	1.79487	15.619	0	0.768293	-0.768293	SLC
sample2.1	sample2.1_spot_31x21	31	21	0	8	1.79487	15.619	0	0.512195	-0.512195	SLC
sample2.1	sample2.1_spot_31x22	31	22	0	15	1.79487	15.619	0	0.960366	-0.960366	SLC
sample2.1	sample2.1_spot_31x3	31	3	1	5	1.79487	15.619	0.557143	0.320122	0.557143	ELK4
sample2.1	sample2.1_spot_31x4	31	4	9	10	1.79487	15.619	5.01429	0.640244	5.01429	ELK4
sample2.1	sample2.1_spot_31x5	31	5	1	3	1.79487	15.619	0.557143	0.192073	0.557143	ELK4
sample2.1	sample2.1_spot_31x6	31	6	0	1	1.79487	15.619	0	0.0640244	-0.0640244	SLC
sample2.1	sample2.1_spot_31x7	31	7	5	38	1.79487	15.619	2.78571	2.43293	2.78571	ELK4
sample2.1	sample2.1_spot_31x8	31	8	0	0	1.79487	15.619	0	0	0	ELK4
sample2.1	sample2.1_spot_31x9	31	9	0	3	1.79487	15.619	0	0.192073	-0.192073	SLC
sample2.1	sample2.1_spot_32x10	32	10	1	40	1.79487	15.619	0.557143	2.56098	-2.56098	SLC
sample2.1	sample2.1_spot_32x11	32	11	1	26	1.79487	15.619	0.557143	1.66463	-1.66463	SLC
sample2.1	sample2.1_spot_32x12	32	12	2	51	1.79487	15.619	1.11429	3.26524	-3.26524	SLC
sample2.1	sample2.1_spot_32x13	32	13	0	17	1.79487	15.619	0	1.08841	-1.08841	SLC
sample2.1	sample2.1_spot_32x14	32	14	7	3	1.79487	15.619	3.9	0.192073	3.9	ELK4
sample2.1	sample2.1_spot_32x15	32	15	0	1	1.79487	15.619	0	0.0640244	-0.0640244	SLC
sample2.1	sample2.1_spot_32x16	32	16	0	8	1.79487	15.619	0	0.512195	-0.512195	SLC
sample2.1	sample2.1_spot_32x17	32	17	0	10	1.79487	15.619	0	0.640244	-0.640244	SLC
sample2.1	sample2.1_spot_32x18	32	18	2	2	1.79487	15.619	1.11429	0.128049	1.11429	ELK4
sample2.1	sample2.1_spot_32x19	32	19	0	12	1.79487	15.619	0	0.768293	-0.768293	SLC
sample2.1	sample2.1_spot_32x2	32	2	0	4	1.79487	15.619	0	0.256098	-0.256098	SLC
sample2.1	sample2.1_spot_32x20	32	20	0	5	1.79487	15.619	0	0.320122	-0.320122	SLC
sample2.1	sample2.1_spot_32x21	32	21	0	0	1.79487	15.619	0	0	0	ELK4
sample2.1	sample2.1_spot_32x22	32	22	0	0	1.79487	15.619	0	0	0	ELK4
sample2.1	sample2.1_spot_32x3	32	3	0	0	1.79487	15.619	0	0	0	ELK4
sample2.1	sample2.1_spot_32x4	32	4	0	14	1.79487	15.619	0	0.896341	-0.896341	SLC
sample2.1	sample2.1_spot_32x5	32	5	0	1	1.79487	15.619	0	0.0640244	-0.0640244	SLC
sample2.1	sample2.1_spot_32x6	32	6	0	9	1.79487	15.619	0	0.57622	-0.57622	SLC
sample2.1	sample2.1_spot_32x7	32	7	0	8	1.79487	15.619	0	0.512195	-0.512195	SLC
sample2.1	sample2.1_spot_32x8	32	8	0	10	1.79487	15.619	0	0.640244	-0.640244	SLC
sample2.1	sample2.1_spot_32x9	32	9	14	10	1.79487	15.619	7.8	0.640244	7.8	ELK4
sample2.1	sample2.1_spot_3x10	3	10	0	91	1.79487	15.619	0	5.82622	-5.82622	SLC
sample2.1	sample2.1_spot_3x11	3	11	1	31	1.79487	15.619	0.557143	1.98476	-1.98476	SLC
sample2.1	sample2.1_spot_3x12	3	12	6	30	1.79487	15.619	3.34286	1.92073	3.34286	ELK4
sample2.1	sample2.1_spot_3x13	3	13	6	52	1.79487	15.619	3.34286	3.32927	3.34286	ELK4
sample2.1	sample2.1_spot_3x14	3	14	9	13	1.79487	15.619	5.01429	0.832317	5.01429	ELK4
sample2.1	sample2.1_spot_3x15	3	15	0	0	1.79487	15.619	0	0	0	ELK4
sample2.1	sample2.1_spot_3x16	3	16	1	63	1.79487	15.619	0.557143	4.03354	-4.03354	SLC
sample2.1	sample2.1_spot_3x17	3	17	1	7	1.79487	15.619	0.557143	0.448171	0.557143	ELK4
sample2.1	sample2.1_spot_3x18	3	18	0	1	1.79487	15.619	0	0.0640244	-0.0640244	SLC
sample2.1	sample2.1_spot_3x6	3	6	0	0	1.79487	15.619	0	0	0	ELK4
sample2.1	sample2.1_spot_3x7	3	7	2	5	1.79487	15.619	1.11429	0.320122	1.11429	ELK4
sample2.1	sample2.1_spot_3x8	3	8	0	3	1.79487	15.619	0	0.192073	-0.192073	SLC
sample2.1	sample2.1_spot_3x9	3	9	0	14	1.79487	15.619	0	0.896341	-0.896341	SLC
sample2.1	sample2.1_spot_4x10	4	10	1	41	1.79487	15.619	0.557143	2.625	-2.625	SLC
sample2.1	sample2.1_spot_4x11	4	11	0	18	1.79487	15.619	0	1.15244	-1.15244	SLC
sample2.1	sample2.1_spot_4x12	4	12	1	7	1.79487	15.619	0.557143	0.448171	0.557143	ELK4
sample2.1	sample2.1_spot_4x13	4	13	0	33	1.79487	15.619	0	2.1128	-2.1128	SLC
sample2.1	sample2.1_spot_4x14	4	14	0	32	1.79487	15.619	0	2.04878	-2.04878	SLC
sample2.1	sample2.1_spot_4x15	4	15	27	79	1.79487	15.619	15.0429	5.05793	15.0429	ELK4
sample2.1	sample2.1_spot_4x16	4	16	11	22	1.79487	15.619	6.12857	1.40854	6.12857	ELK4
sample2.1	sample2.1_spot_4x17	4	17	3	34	1.79487	15.619	1.67143	2.17683	-2.17683	SLC
sample2.1	sample2.1_spot_4x18	4	18	0	40	1.79487	15.619	0	2.56098	-2.56098	SLC
sample2.1	sample2.1_spot_4x6	4	6	0	1	1.79487	15.619	0	0.0640244	-0.0640244	SLC
sample2.1	sample2.1_spot_4x7	4	7	1	1	1.79487	15.619	0.557143	0.0640244	0.557143	ELK4
sample2.1	sample2.1_spot_4x8	4	8	0	2	1.79487	15.619	0	0.128049	-0.128049	SLC
sample2.1	sample2.1_spot_4x9	4	9	0	73	1.79487	15.619	0	4.67378	-4.67378	SLC
sample2.1	sample2.1_spot_5x11	5	11	3	29	1.79487	15.619	1.67143	1.85671	-1.85671	SLC
sample2.1	sample2.1_spot_5x12	5	12	1	16	1.79487	15.619	0.557143	1.02439	-1.02439	SLC
sample2.1	sample2.1_spot_5x13	5	13	4	14	1.79487	15.619	2.22857	0.896341	2.22857	ELK4
sample2.1	sample2.1_spot_5x14	5	14	5	4	1.79487	15.619	2.78571	0.256098	2.78571	ELK4
sample2.1	sample2.1_spot_5x15	5	15	0	24	1.79487	15.619	0	1.53659	-1.53659	SLC
sample2.1	sample2.1_spot_5x16	5	16	8	100	1.79487	15.619	4.45714	6.40244	-6.40244	SLC
sample2.1	sample2.1_spot_5x17	5	17	5	48	1.79487	15.619	2.78571	3.07317	-3.07317	SLC
sample2.1	sample2.1_spot_5x18	5	18	0	29	1.79487	15.619	0	1.85671	-1.85671	SLC
sample2.1	sample2.1_spot_5x6	5	6	0	3	1.79487	15.619	0	0.192073	-0.192073	SLC
sample2.1	sample2.1_spot_5x7	5	7	1	12	1.79487	15.619	0.557143	0.768293	-0.768293	SLC
sample2.1	sample2.1_spot_5x8	5	8	0	2	1.79487	15.619	0	0.128049	-0.128049	SLC
sample2.1	sample2.1_spot_5x9	5	9	0	8	1.79487	15.619	0	0.512195	-0.512195	SLC
sample2.1	sample2.1_spot_6x10	6	10	0	14	1.79487	15.619	0	0.896341	-0.896341	SLC
sample2.1	sample2.1_spot_6x11	6	11	2	25	1.79487	15.619	1.11429	1.60061	-1.60061	SLC
sample2.1	sample2.1_spot_6x12	6	12	0	20	1.79487	15.619	0	1.28049	-1.28049	SLC
sample2.1	sample2.1_spot_6x13	6	13	25	11	1.79487	15.619	13.9286	0.704268	13.9286	ELK4
sample2.1	sample2.1_spot_6x14	6	14	0	24	1.79487	15.619	0	1.53659	-1.53659	SLC
sample2.1	sample2.1_spot_6x15	6	15	0	21	1.79487	15.619	0	1.34451	-1.34451	SLC
sample2.1	sample2.1_spot_6x16	6	16	0	24	1.79487	15.619	0	1.53659	-1.53659	SLC
sample2.1	sample2.1_spot_6x17	6	17	4	23	1.79487	15.619	2.22857	1.47256	2.22857	ELK4
sample2.1	sample2.1_spot_6x18	6	18	2	59	1.79487	15.619	1.11429	3.77744	-3.77744	SLC
sample2.1	sample2.1_spot_6x19	6	19	0	3	1.79487	15.619	0	0.192073	-0.192073	SLC
sample2.1	sample2.1_spot_6x3	6	3	2	6	1.79487	15.619	1.11429	0.384146	1.11429	ELK4
sample2.1	sample2.1_spot_6x4	6	4	0	3	1.79487	15.619	0	0.192073	-0.192073	SLC
sample2.1	sample2.1_spot_6x5	6	5	0	2	1.79487	15.619	0	0.128049	-0.128049	SLC
sample2.1	sample2.1_spot_6x6	6	6	0	19	1.79487	15.619	0	1.21646	-1.21646	SLC
sample2.1	sample2.1_spot_6x7	6	7	1	57	1.79487	15.619	0.557143	3.64939	-3.64939	SLC
sample2.1	sample2.1_spot_6x8	6	8	2	4	1.79487	15.619	1.11429	0.256098	1.11429	ELK4
sample2.1	sample2.1_spot_6x9	6	9	0	52	1.79487	15.619	0	3.32927	-3.32927	SLC
sample2.1	sample2.1_spot_7x10	7	10	3	4	1.79487	15.619	1.67143	0.256098	1.67143	ELK4
sample2.1	sample2.1_spot_7x11	7	11	2	59	1.79487	15.619	1.11429	3.77744	-3.77744	SLC
sample2.1	sample2.1_spot_7x12	7	12	1	23	1.79487	15.619	0.557143	1.47256	-1.47256	SLC
sample2.1	sample2.1_spot_7x13	7	13	9	32	1.79487	15.619	5.01429	2.04878	5.01429	ELK4
sample2.1	sample2.1_spot_7x14	7	14	0	10	1.79487	15.619	0	0.640244	-0.640244	SLC
sample2.1	sample2.1_spot_7x15	7	15	0	9	1.79487	15.619	0	0.57622	-0.57622	SLC
sample2.1	sample2.1_spot_7x16	7	16	6	72	1.79487	15.619	3.34286	4.60976	-4.60976	SLC
sample2.1	sample2.1_spot_7x17	7	17	10	50	1.79487	15.619	5.57143	3.20122	5.57143	ELK4
sample2.1	sample2.1_spot_7x18	7	18	2	68	1.79487	15.619	1.11429	4.35366	-4.35366	SLC
sample2.1	sample2.1_spot_7x19	7	19	0	3	1.79487	15.619	0	0.192073	-0.192073	SLC
sample2.1	sample2.1_spot_7x2	7	2	10	13	1.79487	15.619	5.57143	0.832317	5.57143	ELK4
sample2.1	sample2.1_spot_7x3	7	3	1	41	1.79487	15.619	0.557143	2.625	-2.625	SLC
sample2.1	sample2.1_spot_7x4	7	4	0	3	1.79487	15.619	0	0.192073	-0.192073	SLC
sample2.1	sample2.1_spot_7x5	7	5	0	45	1.79487	15.619	0	2.8811	-2.8811	SLC
sample2.1	sample2.1_spot_7x6	7	6	0	30	1.79487	15.619	0	1.92073	-1.92073	SLC
sample2.1	sample2.1_spot_7x7	7	7	7	0	1.79487	15.619	3.9	0	3.9	ELK4
sample2.1	sample2.1_spot_7x8	7	8	3	14	1.79487	15.619	1.67143	0.896341	1.67143	ELK4
sample2.1	sample2.1_spot_7x9	7	9	2	29	1.79487	15.619	1.11429	1.85671	-1.85671	SLC
sample2.1	sample2.1_spot_8x10	8	10	0	25	1.79487	15.619	0	1.60061	-1.60061	SLC
sample2.1	sample2.1_spot_8x11	8	11	7	25	1.79487	15.619	3.9	1.60061	3.9	ELK4
sample2.1	sample2.1_spot_8x12	8	12	1	51	1.79487	15.619	0.557143	3.26524	-3.26524	SLC
sample2.1	sample2.1_spot_8x13	8	13	0	15	1.79487	15.619	0	0.960366	-0.960366	SLC
sample2.1	sample2.1_spot_8x14	8	14	0	9	1.79487	15.619	0	0.57622	-0.57622	SLC
sample2.1	sample2.1_spot_8x15	8	15	13	67	1.79487	15.619	7.24286	4.28963	7.24286	ELK4
sample2.1	sample2.1_spot_8x16	8	16	2	0	1.79487	15.619	1.11429	0	1.11429	ELK4
sample2.1	sample2.1_spot_8x17	8	17	2	7	1.79487	15.619	1.11429	0.448171	1.11429	ELK4
sample2.1	sample2.1_spot_8x18	8	18	0	16	1.79487	15.619	0	1.02439	-1.02439	SLC
sample2.1	sample2.1_spot_8x19	8	19	0	27	1.79487	15.619	0	1.72866	-1.72866	SLC
sample2.1	sample2.1_spot_8x2	8	2	1	21	1.79487	15.619	0.557143	1.34451	-1.34451	SLC
sample2.1	sample2.1_spot_8x20	8	20	0	7	1.79487	15.619	0	0.448171	-0.448171	SLC
sample2.1	sample2.1_spot_8x3	8	3	5	39	1.79487	15.619	2.78571	2.49695	2.78571	ELK4
sample2.1	sample2.1_spot_8x4	8	4	0	12	1.79487	15.619	0	0.768293	-0.768293	SLC
sample2.1	sample2.1_spot_8x5	8	5	0	19	1.79487	15.619	0	1.21646	-1.21646	SLC
sample2.1	sample2.1_spot_8x6	8	6	13	36	1.79487	15.619	7.24286	2.30488	7.24286	ELK4
sample2.1	sample2.1_spot_8x7	8	7	0	7	1.79487	15.619	0	0.448171	-0.448171	SLC
sample2.1	sample2.1_spot_8x8	8	8	0	9	1.79487	15.619	0	0.57622	-0.57622	SLC
sample2.1	sample2.1_spot_8x9	8	9	0	22	1.79487	15.619	0	1.40854	-1.40854	SLC
sample2.1	sample2.1_spot_9x10	9	10	6	24	1.79487	15.619	3.34286	1.53659	3.34286	ELK4
sample2.1	sample2.1_spot_9x12	9	12	1	0	1.79487	15.619	0.557143	0	0.557143	ELK4
sample2.1	sample2.1_spot_9x13	9	13	12	81	1.79487	15.619	6.68571	5.18598	6.68571	ELK4
sample2.1	sample2.1_spot_9x14	9	14	0	11	1.79487	15.619	0	0.704268	-0.704268	SLC
sample2.1	sample2.1_spot_9x15	9	15	0	14	1.79487	15.619	0	0.896341	-0.896341	SLC
sample2.1	sample2.1_spot_9x16	9	16	7	10	1.79487	15.619	3.9	0.640244	3.9	ELK4
[truncated: 3,635 more rows]
